# Supplementary material for: Mechanism of a rabbit monoclonal antibody broadly neutralizing SARS-CoV-2 variants
Source: Commun Biol. 2023 Apr 3;6:364. doi: 10.1038/s42003-023-04759-5 (PMC10069731; doi:10.1038/s42003-023-04759-5)
Supplement: Supplementary file 3 — Supplementary Data 1 [file 42003_2023_4759_MOESM3_ESM.xlsx]

## Sheet: Figure 1
	Figure 1a
	conc. μg/mL	1H1 vs BA.1			1H1 vs Delta				conc. μg/mL	5E1 vs BA.1			5E1 vs Delta				conc. μg/mL	7G5 vs BA.1			7G5 vs Delta				conc. μg/mL	9H1 vs BA.1			9H1 vs Delta
	50	99.92	99.46	99.35	99.34	94.68	98.45		50	98.11	95.34	98.32	95.21	98.05	96.03		50*	-8.19*	-5.56*	1.29*	95.8*	98.1*	97.4*		50	-6.29	-7.56	3.29	99.54	99.25	98.34
	16.67	99.93	99.47	98.76	99.56	96.56	98.56		16.67	81.57	83.67	82.34	92.22	95.69	94.32		16.67*	-4.67*	-6.24*	-7.89*	98.4*	98.8*	98.6*		16.67	-5.93	-5.93	-4.89	98.23	99.23	99.16
	5.56	98.97	99.54	99.69	96.2	94.61	92.5		5.56	47.97	49.23	50.23	95.15	95.35	95.79		5.56	0.66	1.24	3.46	96.3	98.7	97.4		5.56	-10.58	-10.49	-12.73	95.32	96.82	96.23
	1.85	99.75	98.78	98.27	87.46	94.3	88.9		1.85	29.51	32.34	31.54	90.07	94.85	95.34		1.85	6.26	8.34	3.27	96.4	98.8	97.5		1.85	-12.63	-14.39	-17.87	96.83	96.55	97.83
	0.62	98.93	98.89	97.51	90.75	91.12	90.35		0.62	13.58	15.12	14.25	69.93	82.46	70.24		0.62	-2.88	-8.41	-6.32	96.1	92.9	94.3		0.62	-6.79	-8.39	-8.69	94.25	94.29	94.85
	0.21	76.95	76.46	73.23	74.61	76.65	78.35		0.21	20.78	17.31	18.34	36.87	55.96	39.89		0.21	-5.63	-3.23	-4.56	96.1	98.2	97.3		0.21	-8.89	-9.23	-8.95	87.43	84.23	86.3
	0.07	31.37	38.58	47.54	40.21	35.59	38.92		0.07	23.67	15.23	20.21	28.88	22.03	23.32		0.07	1.34	2.42	-1.34	84.5	87.9	85.8		0.07	-1.34	-0.35	-6.04	52.4	54.21	53.01
	0.02	-18.38*	-10.59	5.29	9.03	6.02	8.67		0.02	4.83	7.48	4.67	20.28	15.78	13.56		0.02	-5.23	-3.42	2.21	67.1	72.5	69.5		0.02	-8.38	-6.87	-13.65	6.43	1	3.28
																	0.0076				53.9	57	53.98
																	0.0025				33.5	49.7	38.9
																	0.00085				40.3	52.24	24.7
																	0.00028				27.5	35.8	10.23
																	0.000094*				21.8*	21.9*	6.54*
																	0.000031*				9.9*	10.8*	3.48*
	Figure 1b
	conc. μg/mL	1H1 vs BA.1.1
	10	99.88	97.68	99.99
	3.333	99.2	92.64	94.2
	1.111	70.73	71.99	73.72
	0.37	63.22	60.93	65.9
	0.123	-3.8	-12.54	5.5
	0.041	-2.78	-8.7	-2.17
	0.014	-7.88	-11.69	-3.62
	0.005	-6.7	-8.7	-8.61
	Figure 1c
	conc. μg/mL	1H1 vs BA.2			1H1 vs BA.2.12.1			1H1 vs BA.2.75
	10	99.89	99.98	99.95	99.87	99.99	99.34	99.89	99.83	99.99
	3.333	99.87	99.98	99.95	99.68	99.98	99.24	99.86	99.79	99.03
	1.111	98.51	97.12	97.87	98.05	98.08	98.04	98.09	97.05	97.96
	0.37	81.6	81.33	81.47	78.38	86.23	83.41	89.14	89.93	89.42
	0.123	50.31	39.54	44.96	57.64	39.26	46.21	39.38	56.55	42.74
	0.041	-0.44	13.71	9.84	3.41	-3.17	1.89	19.91	38.81	21.28
	0.014	-3.45	4.23	1.38	0.48	-3.65	-6.81	11.49	13.48	12.72
	0.005	-9.32	-1.35	-4.53	-4.21	-6.72	-3.95	-8.67	-3.54	-9.87
	Figure 1d
	conc. μg/mL	1H1 vs BA.3
	10	99.81	99.98	99.8
	3.333	99.42	99.76	99.6
	1.111	95.51	94.39	92.89
	0.37	81.63	73.19	71.35
	0.123	37.11	43.39	40.35
	0.041	16.78	15.65	14.24
	0.014	4.14	5.43	3.78
	0.005	2.87	2.09	1.97
	Figure 1e
	conc. μg/mL	1H1 vs BA.4/5
	10	99.89	99.4	99.48
	3.333	99.19	99.57	99.08
	1.111	95.76	97.75	96.64
	0.37	82.15	85.29	82.9
	0.123	66.19	56.8	58.44
	0.041	15.5	18.9	17.48
	0.014	1.69	2.48	3.44
	0.005	-1.92	-5.69	-3.77
	Figure 1f
	conc. μg/mL	1H1 vs SARS-CoV			1H1 vs MERS-CoV
	50	11.92	13.67	10.03	95.21	98.05	96.03
	16.67	21.99	18.06	8.48	92.22	95.69	94.32
	5.56	24.2	26.08	10.86	95.15	95.35	95.79
	1.85	28.79	22.78	18.79	90.07	94.85	95.34
	0.62	27.17	16.61	20.24	69.93	82.46	70.24
	0.21	21.63	26.51	9.67	36.87	55.96	39.89
	0.07	14.29	22.39	13.37	28.88	22.03	23.32
	0.02	15.25	26.58	10.99	20.28	15.78	13.56
	0.0076*	14.33*	24*	6.04*	-27.43*	5.19*	12.15*

## Sheet: Figure 2
	Figure 2a
	conc. μg/mL	BA.1 spike ECD			WT spike ECD			Delta spike ECD			BA.2 spike ECD			BA.3 spike ECD			BA.4/5 spike ECD			SARS-CoV spike ECD			MERS-CoV spike ECD
	0	0.0641	0.0665	0.0733	0.0647	0.0628	0.0658	0.1107	0.0631	0.063	0.0872	0.0826	0.0768	0.0802	0.0947	0.1034	0.0834	0.0927	0.0892	0.0632	0.0907	0.0769	0.0701	0.0592	0.0705
	0.015625	0.0872	0.0981	0.0871	0.1505	0.1	0.0847	0.089	0.0898	0.1024	0.0827	0.0841	0.089	0.0756	0.087	0.0812	0.072	0.0891	0.0883	0.063	0.0746	0.0651	0.0692	0.0635	0.0642
	0.03125	0.095	0.0905	0.0969	0.1643	0.1538	0.1349	0.1321	0.1171	0.121	0.0879	0.0914	0.0884	0.1372	0.0983	0.088	0.0753	0.0697	0.0842	0.0724	0.0675	0.0638	0.0606	0.0629	0.0621
	0.0625	0.11	0.0852	0.1008	0.3073	0.2771	0.286	0.2169	0.196	0.1876	0.1144	0.0987	0.1262	0.2	0.1826	0.1279	0.0727	0.0759	0.1038	0.079	0.0623	0.0631	0.061	0.0643	0.0658
	0.125	0.1284	0.1148	0.1091	0.6942	0.6939	0.5551	0.4117	0.4078	0.3395	0.1617	0.1371	0.1051	0.3254	0.3162	0.273	0.1001	0.0859	0.0915	0.0676	0.1024	0.0617	0.0651	0.0661	0.0726
	0.25	0.2489	0.1792	0.1834	1.2971	1.2415	1.1503	0.8956	0.8631	0.6789	0.3336	0.2823	0.1809	0.7445	0.7619	0.6095	0.1112	0.1058	0.1127	0.0801	0.0755	0.062	0.0872	0.0585	0.0569
	0.5	0.4997	0.4523	0.4158	1.7952	1.754	1.7325	1.7582	1.5714	1.3742	0.7806	0.6712	0.4709	1.4303	1.4327	1.3966	0.3564	0.2855	0.217	0.0747	0.0605	0.0583	0.1297	0.1191	0.107
	1	1.1928	0.9946	0.9543	2.1626	2.1314	2.135	2.5399	2.4284	2.355	1.5982	1.6597	1.1732	2.3394	2.2018	2.1142	0.8909	1.0455	0.9132	0.0629	0.0608	0.0651	0.1889	0.1716	0.1591
	2	2.1517	2.0016	1.9279	2.3615	2.396	2.3961	2.773	2.7059	2.6481	2.3478	2.3848	2.1848	2.6718	2.6926	2.5933	2.2156	2.1774	1.6437	0.0649	0.0667	0.0683	0.254	0.2252	0.2028
	4	2.7991	2.7436	2.6459	2.5466	2.5239	2.521	2.8405	2.7466	2.7271	2.8497	2.8409	2.7136	2.753	2.7779	2.6898	2.6854	2.6873	2.6785	0.0706	0.0715	0.0712	0.3465	0.3071	0.2883
	8	2.7931	2.8709	2.7775	2.5356	2.5197	2.5505	2.8201	2.762	2.7477	2.8833	2.8717	2.8946	2.7711	2.7827	2.7911	2.7798	2.7887	2.7657	0.0763	0.0754	0.0761	0.4164	0.4038	0.3715
	16	2.8559	2.8588	2.8547	2.5538	2.4846	2.5668	2.8716	2.7775	2.8225	2.925	2.9561	2.9945	2.8313	2.8366	2.8226	2.7923	2.8207	2.8332	0.0877	0.1124	0.089	0.4494	0.4205	0.4112
	Figure 2b
	conc. μg/mL	BA.1 spike RBD			WT spike RBD			Delta spike RBD			BA.2 spike RBD			BA.3 spike RBD			BA.4/5 spike RBD
	0	0.067	0.052	0.0528	0.0492	0.0559	0.0519	0.0566	0.057	0.0573	0.0529	0.0547	0.05	0.087	0.0611	0.0579	0.0608	0.0611	0.0589
	0.015625	0.0528	0.0567	0.0551	0.3078	0.28	0.2127	0.1234	0.1255	0.1305	0.0798	0.0882	0.0722	0.2239	0.2145	0.2297	0.0651	0.0662	0.0623
	0.03125	0.0555	0.0594	0.0656	0.5497	0.4736	0.2897	0.1935	0.1866	0.179	0.0965	0.0918	0.0757	0.2658	0.2383	0.2104	0.0631	0.0579	0.0617
	0.0625	0.0714	0.0671	0.0588	0.6567	0.6167	0.4024	0.1351	0.1316	0.0941	0.1285	0.1085	0.0949	0.2575	0.2552	0.2478	0.0703	0.0614	0.0557
	0.125	0.0793	0.0893	0.0772	1.1303	1.004	0.695	0.1591	0.1831	0.1363	0.2223	0.1707	0.1245	0.3065	0.3042	0.2753	0.0684	0.0676	0.0623
	0.25	0.1374	0.1332	0.1132	1.4588	1.326	1.0858	0.3495	0.3971	0.3026	0.3526	0.328	0.2151	0.5145	0.5905	0.4846	0.093	0.0752	0.0804
	0.5	0.246	0.2691	0.2069	1.8637	1.791	1.5403	0.8136	0.8296	0.7158	0.7211	0.6502	0.5595	0.8735	1.0104	0.7567	0.2142	0.1891	0.1451
	1	0.6671	0.6946	0.5049	2.2882	2.2165	2.0509	1.329	1.1807	1.1774	1.4521	1.2735	1.0297	1.4813	1.4148	1.3129	0.5933	0.5084	0.3259
	2	1.1933	1.185	1.1353	2.5226	2.4935	2.419	1.9209	1.9535	1.9802	1.9838	1.846	1.6142	2.0938	2.0711	1.9266	1.412	1.2291	1.0067
	4	1.821	1.7907	1.6311	2.576	2.5887	2.5076	2.4236	2.4326	2.4136	2.2254	2.1464	2.0212	2.4612	2.3449	2.2798	2.1062	2.0072	1.8031
	8	2.1598	2.0113	1.9697	2.6063	2.6108	2.5663	2.6301	2.5629	2.5642	2.2506	2.2309	2.1144	2.6556	2.44	2.4161	2.2415	2.1404	1.9355
	16	2.5329	2.3376	2.2123	2.6477	2.6327	2.6301	2.8092	2.7435	2.638	2.3887	2.3393	2.2744	2.8405	2.5825	2.5798	2.3633	2.3112	2.2553
	Figure 2c
	WT spike ECD													BA.1 spike ECD													BA.2 spike ECD													BA.3 spike ECD
	time (s)	CH1_fit	CH2_fit	CH3_fit	CH4_fit	CH5_fit	time (s)	CH1	CH2	CH3	CH4	CH5		time (s)	CH1_fit	CH2_fit	CH3_fit	CH4_fit	CH5_fit	time (s)	CH1	CH2	CH3	CH4	CH5		time (s)	CH1_fit	CH2_fit	CH3_fit	CH4_fit	CH5_fit	time (s)	CH1	CH2	CH3	CH4	CH5		time (s)	CH1_fit	CH2_fit	CH3_fit	CH4_fit	CH5_fit	time (s)	CH1	CH2	CH3
	0	0	0	0	0	0	0	0	0	0	0	0		0	0	0	0	0	0	0	0.00148101	-0.001284	-0.0001818	0.00114875	0.00152863		0	0	0	0	0	0	0	0.00444419	0.00628442	0.00659641	0.00544001	0.00240251		0	0	0	0	0	0	0	0.00036952	-0.0003844	0.0003242
	2.988	0.0481973	0.0321667	0.0123071	0.00620973	0.00338447	0.2	0.00156585	0.00042782	0.00364943	0.00039669	0.0029106		2.988	0.0531691	0.0259832	0.012569	0.00684143	0.00335234	0.2	0.00433502	0.00045488	0.00054327	0.0013593	-0.0002198		2.988	0.0781148	0.0372779	0.018516	0.00979141	0.00531007	0.2	0.00774817	0.00607187	0.00592834	0.00406651	0.00217534		2.988	0.0322937	0.0165339	0.00827616	0.00443067	0.00191702	0.2	0.0018852	7.66e-05	0.00032555
	5.976	0.0945703	0.0634474	0.024496	0.0123896	0.0067608	0.4	0.00324293	0.00155903	0.00424017	-9.29e-05	0.00077165		5.976	0.104273	0.0514567	0.025014	0.0136491	0.00669638	0.4	0.0072349	0.00220063	0.00123928	0.00153578	-0.0018436		5.976	0.152419	0.0736348	0.0368017	0.0195216	0.0106035	0.4	0.0112996	0.00613945	0.00546463	0.0029218	0.00198016		5.976	0.0636793	0.0328333	0.0164933	0.00884543	0.00383056	0.4	0.00335463	0.00051335	0.00029173
	8.964	0.139188	0.0938667	0.0365679	0.0185397	0.010129	0.6	0.0050773	0.002739	0.00477746	-0.0005317	-0.0011567		8.964	0.153391	0.0764305	0.0373365	0.0204231	0.0100322	0.6	0.0101806	0.00395324	0.00190629	0.00167819	-0.0033428		8.964	0.223098	0.109093	0.0548598	0.0291909	0.0158802	0.6	0.0150984	0.00648715	0.00520527	0.00200588	0.00181695		8.964	0.0941822	0.0489016	0.0246518	0.0132443	0.00574062	0.6	0.0047778	0.00092592	0.00022274
	11.952	0.182117	0.123448	0.048524	0.0246603	0.0134891	0.8	0.00706896	0.00396773	0.00526131	-0.0009196	-0.0028744		11.952	0.200601	0.100914	0.0495374	0.0271636	0.0133597	0.8	0.0131722	0.0057127	0.00254428	0.00178652	-0.0047174		11.952	0.290329	0.143676	0.0726931	0.0387998	0.0211403	0.8	0.0191446	0.00711499	0.00515028	0.00131874	0.00168574		11.952	0.123827	0.064742	0.032752	0.0176274	0.00764721	0.8	0.00615472	0.00131428	0.00011858
	14.94	0.223422	0.152215	0.0603652	0.0307513	0.016841	1	0.0092179	0.00524521	0.00569172	-0.0012568	-0.0043816		14.94	0.245977	0.124918	0.0616181	0.0338708	0.016679	1	0.0162097	0.00747903	0.00315326	0.00186078	-0.0059674		14.94	0.354281	0.177403	0.0903046	0.0483486	0.026384	1	0.0234383	0.00802295	0.00529964	0.00086038	0.00158651		14.94	0.152639	0.0803578	0.0407945	0.0219947	0.00955033	1	0.00748538	0.00167844	-2.07e-05
	17.928	0.263163	0.18019	0.0720928	0.0368131	0.020185	1.2	0.0115241	0.00657145	0.00606869	-0.0015431	-0.0056781		17.928	0.28959	0.148451	0.0735797	0.0405449	0.0199901	1.2	0.019293	0.00925221	0.00373324	0.00190096	-0.0070927		17.928	0.415113	0.210298	0.107697	0.0578376	0.0316111	1.2	0.0279794	0.00921104	0.00565336	0.00063081	0.00151926		17.928	0.18064	0.0957523	0.0487797	0.0263464	0.01145	1.2	0.00876978	0.0020184	-0.0001952
	20.916	0.301399	0.207394	0.0837079	0.0428457	0.0235208	1.4	0.0139876	0.00794644	0.00639221	-0.0017786	-0.006764		20.916	0.331509	0.171522	0.0854234	0.047186	0.0232929	1.4	0.0224221	0.0110323	0.0042842	0.00190707	-0.0080935		20.916	0.472977	0.24238	0.124873	0.0672674	0.0368218	1.4	0.0327679	0.0106793	0.00621144	0.00063003	0.001484		20.916	0.207854	0.110928	0.0567078	0.0306824	0.0133462	1.4	0.0100079	0.00233415	-0.0004049
	23.904	0.338189	0.233849	0.0952114	0.0488493	0.0268486	1.6	0.0166084	0.00937018	0.00666229	-0.0019633	-0.0076394		23.904	0.371799	0.19414	0.0971503	0.0537943	0.0265877	1.6	0.0255971	0.0128191	0.00480616	0.0018791	-0.0089696		23.904	0.528018	0.273669	0.141835	0.0766381	0.0420161	1.6	0.0378038	0.0124276	0.00697388	0.00085803	0.00148073		23.904	0.234303	0.125889	0.0645794	0.0350028	0.015239	1.6	0.0111998	0.00262569	-0.0006497
	26.892	0.373586	0.259575	0.106604	0.054824	0.0301684	1.8	0.0193865	0.0108427	0.00687892	-0.0020972	-0.0083041		26.892	0.410524	0.216315	0.108762	0.0603699	0.0298743	1.8	0.028818	0.0146129	0.0052991	0.00181706	-0.0097212		26.892	0.580374	0.304185	0.158586	0.0859503	0.0471941	1.8	0.0430872	0.0144561	0.00794068	0.00131481	0.00150944		26.892	0.260008	0.140638	0.0723948	0.0393078	0.0171283	1.8	0.0123455	0.00289303	-0.0009297
	29.88	0.407643	0.284593	0.117888	0.06077	0.0334803	2	0.0223219	0.0123639	0.00704212	-0.0021803	-0.0087582		29.88	0.447745	0.238055	0.120259	0.0669131	0.0331527	2	0.0317644	0.0166157	0.00575682	0.00141986	-0.0105622		29.88	0.630176	0.333947	0.175129	0.0952042	0.0523558	2	0.0486441	0.0165684	0.00875226	0.00164427	0.00146517		29.88	0.28499	0.155178	0.0801545	0.0435972	0.0190142	2	0.013002	0.00300413	-0.0014218
	32.868	0.440412	0.308922	0.129064	0.0666873	0.0367841	2.2	0.0248313	0.0137581	0.00625737	-0.0024916	-0.0095051		32.868	0.483519	0.259368	0.131642	0.0734239	0.036423	2.2	0.0347213	0.0185325	0.00615434	0.00101692	-0.0110422		32.868	0.677548	0.362973	0.191465	0.1044	0.0575013	2.2	0.0545773	0.0190249	0.0100543	0.00234965	0.00150436		32.868	0.30927	0.169511	0.0878588	0.0478712	0.0208967	2.2	0.0135026	0.00295245	-0.0019779
	35.856	0.47194	0.332581	0.140132	0.0725762	0.04008	2.4	0.0277852	0.0151757	0.00561714	-0.0026985	-0.0096834		35.856	0.517904	0.280263	0.142914	0.0799026	0.0396853	2.4	0.0378355	0.0204028	0.0062743	0.00062375	-0.0113126		35.856	0.72261	0.391282	0.207599	0.113539	0.0626306	2.4	0.060872	0.0219338	0.011726	0.00360743	0.00170665		35.856	0.332867	0.183642	0.0955081	0.0521299	0.0227757	2.4	0.014026	0.00290337	-0.002446
	38.844	0.502275	0.355588	0.151094	0.0784367	0.0433679	2.6	0.0314073	0.016616	0.0054455	-0.002553	-0.0093077		38.844	0.550953	0.300748	0.154074	0.0863493	0.0429395	2.6	0.0413198	0.0221454	0.00636886	0.00036549	-0.0114156		38.844	0.765473	0.418892	0.223532	0.12262	0.0677438	2.6	0.0673189	0.0254006	0.0136403	0.00530558	0.00175779		38.844	0.3558	0.197571	0.103103	0.0563733	0.0246513	2.6	0.0147905	0.00303844	-0.0027195
	41.832	0.531461	0.377962	0.16195	0.0842691	0.0466479	2.8	0.0355209	0.0181237	0.00569778	-0.0021335	-0.0084864		41.832	0.582718	0.320832	0.165124	0.0927641	0.0461856	2.8	0.0450883	0.0237461	0.00637873	0.00017182	-0.0115328		41.832	0.806245	0.44582	0.239266	0.131645	0.0728408	2.8	0.0737944	0.0291949	0.0157366	0.0073035	0.00177536		41.832	0.378088	0.211304	0.110643	0.0606014	0.0265236	2.8	0.0160842	0.00339154	-0.0029333
	44.82	0.559543	0.399719	0.172703	0.0900733	0.04992	3	0.0399151	0.0199642	0.00624615	-0.0015817	-0.0074482		44.82	0.613249	0.340521	0.176065	0.0991472	0.0494237	3	0.0492642	0.0254559	0.00673594	0.0003085	-0.0115078		44.82	0.845028	0.472082	0.254805	0.140613	0.0779219	3	0.0798492	0.0330065	0.0177709	0.00915283	0.00155722		44.82	0.39975	0.224841	0.11813	0.0648143	0.0283924	3	0.0177896	0.00386536	-0.0030983
	47.808	0.586562	0.420878	0.183352	0.0958497	0.0531843	3.2	0.0444567	0.0220726	0.00689389	-0.0010886	-0.0063413		47.808	0.642594	0.359824	0.186899	0.105499	0.0526538	3.2	0.0537654	0.027175	0.00732105	0.00074752	-0.0113099		47.808	0.88192	0.497695	0.27015	0.149525	0.082987	3.2	0.0854061	0.0365061	0.0196084	0.0106209	0.00121787		47.808	0.420803	0.238187	0.125564	0.0690121	0.0302578	3.2	0.0199506	0.00447807	-0.0031359
	50.796	0.612559	0.441453	0.193899	0.101598	0.0564407	3.4	0.0490393	0.0244839	0.00772732	-0.0005036	-0.0051715		50.796	0.670799	0.378749	0.197626	0.111819	0.0558759	3.4	0.0583653	0.0287536	0.00810377	0.00148867	-0.0110304		50.796	0.917011	0.522676	0.285305	0.158381	0.0880362	3.4	0.0904643	0.039601	0.0211309	0.0115013	0.000736		50.796	0.441263	0.251344	0.132944	0.0731949	0.0321198	3.4	0.0223989	0.00521289	-0.0030574
	53.784	0.637571	0.461462	0.204344	0.107319	0.0596892	3.6	0.0534891	0.0270534	0.0086394	-1.08e-05	-0.0040851		53.784	0.697908	0.397302	0.208247	0.118108	0.05909	3.6	0.0627744	0.030123	0.00884083	0.00239911	-0.0108045		53.784	0.950391	0.547039	0.30027	0.167182	0.0930695	3.6	0.0951958	0.0421751	0.0222967	0.0117762	0.00022753		53.784	0.461148	0.264313	0.140272	0.0773626	0.0339785	3.6	0.0249875	0.0058339	-0.0030223
	56.772	0.661637	0.48092	0.21469	0.113013	0.0629299	3.8	0.0577375	0.0297523	0.00959919	0.00037747	-0.0031964		56.772	0.723964	0.415492	0.218763	0.124366	0.0622962	3.8	0.0670479	0.0314137	0.00951432	0.0034461	-0.0106777		56.772	0.982142	0.5708	0.31505	0.175928	0.098087	3.8	0.09977	0.0442853	0.0230468	0.0115079	-0.0003582		56.772	0.480474	0.277099	0.147547	0.0815153	0.0358337	3.8	0.0274925	0.0064467	-0.0030417
	59.76	0.684792	0.499842	0.224936	0.118679	0.0661628	4	0.0620113	0.0323551	0.0107711	0.00069414	-0.0024822		59.76	0.749008	0.433324	0.229175	0.130593	0.0654945	4	0.0712826	0.0324652	0.0101354	0.00442365	-0.0106775		59.76	1.01234	0.593975	0.329646	0.18462	0.103089	4	0.104262	0.0461003	0.0233743	0.0109267	-0.0010636		59.76	0.499257	0.289704	0.154771	0.0856531	0.0376856	4	0.0300241	0.00723362	-0.003137
	62.748	0.70707	0.518243	0.235084	0.124317	0.0693879	4.2	0.0662629	0.0349113	0.0121615	0.00101643	-0.0019799		62.748	0.773079	0.450807	0.239485	0.136789	0.0686848	4.2	0.0751892	0.0332047	0.0105612	0.00524309	-0.0109761		62.748	1.04107	0.616576	0.34406	0.193257	0.108075	4.2	0.108807	0.0478165	0.0234022	0.0100685	-0.0018383		62.748	0.517511	0.30213	0.161943	0.089776	0.0395342	4.2	0.0325271	0.0081373	-0.0033103
	65.736	0.728505	0.536137	0.245134	0.129929	0.0726052	4.4	0.0703996	0.0373626	0.0136581	0.0013937	-0.0017671		65.736	0.796214	0.467946	0.249694	0.142955	0.0718672	4.4	0.0787249	0.0337038	0.0109419	0.00590729	-0.0114954		65.736	1.0684	0.638619	0.358294	0.201839	0.113045	4.4	0.113477	0.0496122	0.0233336	0.00897504	-0.002655		65.736	0.535252	0.31438	0.169063	0.0938841	0.0413794	4.4	0.0350491	0.00905796	-0.0033784
	68.724	0.749129	0.553538	0.255088	0.135513	0.0758148	4.6	0.0743239	0.0398046	0.015075	0.00167983	-0.0019468		68.724	0.818451	0.48475	0.259801	0.14909	0.0750418	4.6	0.0820171	0.0342502	0.0115331	0.00653882	-0.0120652		68.724	1.09439	0.660118	0.372352	0.210369	0.118	4.6	0.118388	0.0516706	0.0233901	0.00778485	-0.0032886		68.724	0.552494	0.326456	0.176133	0.0979775	0.0432212	4.6	0.0375866	0.0100409	-0.0031981
	71.712	0.768973	0.570461	0.264946	0.141071	0.0790167	4.8	0.0780813	0.0422191	0.0164051	0.0018899	-0.002403		71.712	0.839824	0.501224	0.26981	0.155194	0.0782086	4.8	0.0852634	0.0349931	0.0126778	0.00716539	-0.012446		71.712	1.11912	0.681085	0.386234	0.218845	0.122939	4.8	0.123663	0.0541463	0.0236119	0.00658507	-0.0037139		71.712	0.569251	0.338361	0.183153	0.102056	0.0450596	4.8	0.0399815	0.0108087	-0.0029213
	74.7	0.788065	0.586917	0.27471	0.146602	0.0822109	5	0.0813935	0.0446763	0.0176027	0.00193518	-0.0032272		74.7	0.860367	0.517375	0.279719	0.161269	0.0813674	5	0.088417	0.0360007	0.01407	0.00771338	-0.0127629		74.7	1.14264	0.701534	0.399944	0.227267	0.127862	5	0.129581	0.0569216	0.0241459	0.00553568	-0.0038241		74.7	0.585537	0.350097	0.190122	0.10612	0.0468948	5	0.0424084	0.0113957	-0.0025803
	77.688	0.806435	0.602919	0.28438	0.152107	0.0853973	5.2	0.0841905	0.0473093	0.0186598	0.00192945	-0.0041489		77.688	0.880112	0.533208	0.289531	0.167314	0.0845185	5.2	0.0917805	0.0373807	0.0157036	0.00831349	-0.0129253		77.688	1.16501	0.721478	0.413484	0.235638	0.13277	5.2	0.135918	0.0599505	0.0250814	0.00492487	-0.0034773		77.688	0.601365	0.361666	0.197042	0.11017	0.0487266	5.2	0.0447118	0.0119324	-0.002112
	80.676	0.824109	0.618481	0.293957	0.157584	0.0885761	5.4	0.086779	0.049954	0.0196682	0.00181658	-0.0051596		80.676	0.899089	0.548732	0.299246	0.173329	0.0876618	5.4	0.0952166	0.0389039	0.0173252	0.0089099	-0.0129956		80.676	1.18629	0.740929	0.426854	0.243955	0.137663	5.4	0.14244	0.0629993	0.0263258	0.00490404	-0.0027688		80.676	0.616748	0.373072	0.203913	0.114204	0.050555	5.4	0.0468397	0.0124653	-0.0014384
	83.664	0.841115	0.633615	0.303442	0.163036	0.0917472	5.6	0.0894459	0.052513	0.0207896	0.00186603	-0.005887		83.664	0.917329	0.56395	0.308865	0.179314	0.0907973	5.6	0.0987583	0.0404959	0.0187376	0.00939463	-0.0129914		83.664	1.20654	0.7599	0.440059	0.252221	0.14254	5.6	0.149013	0.0659475	0.0276732	0.00546059	-0.0019081		83.664	0.631699	0.384316	0.210734	0.118225	0.0523802	5.6	0.0487626	0.0131001	-0.0006845
	86.652	0.857476	0.648332	0.312837	0.168461	0.0949107	5.8	0.0924302	0.0549426	0.022178	0.00215838	-0.0063037		86.652	0.934861	0.578871	0.31839	0.185269	0.0939251	5.8	0.102358	0.0421931	0.019792	0.00974111	-0.013024		86.652	1.22579	0.778401	0.453099	0.260435	0.147402	5.8	0.155381	0.0686152	0.0290315	0.00650409	-0.0011598		86.652	0.646229	0.3954	0.217507	0.122231	0.054202	5.8	0.0506865	0.0139629	0.00020203
	89.64	0.873219	0.662643	0.32214	0.17386	0.0980666	6	0.0958103	0.0571957	0.0236943	0.00274434	-0.0062214		89.64	0.951712	0.593498	0.32782	0.191195	0.0970451	6	0.10613	0.0441199	0.0205967	0.0100347	-0.0129899		89.64	1.24411	0.796446	0.465977	0.268598	0.152249	6	0.161504	0.0712698	0.0305791	0.00795323	-0.0004902		89.64	0.66035	0.406327	0.224231	0.126222	0.0560205	6	0.0526088	0.0151652	0.00129785
	92.628	0.888366	0.67656	0.331355	0.179234	0.101215	6.2	0.0995079	0.0591608	0.0252901	0.0034389	-0.005911		92.628	0.967908	0.607839	0.337158	0.197092	0.100157	6.2	0.109807	0.0460735	0.0212032	0.0102149	-0.0129451		92.628	1.26153	0.814045	0.478694	0.27671	0.157081	6.2	0.167367	0.0739235	0.0321836	0.00946735	-0.000158		92.628	0.674074	0.4171	0.230907	0.130199	0.0578357	6.2	0.0547226	0.0166341	0.00256144
	95.616	0.902939	0.690095	0.340481	0.184581	0.104356	6.4	0.103129	0.0610556	0.0266523	0.00396536	-0.0055381		95.616	0.983474	0.621898	0.346403	0.20296	0.103262	6.4	0.113521	0.0481484	0.0217417	0.0102968	-0.0127958		95.616	1.2781	0.831208	0.491253	0.284771	0.161897	6.4	0.173066	0.0766256	0.0337075	0.0108547	1.28e-06		95.616	0.687413	0.427719	0.237536	0.134162	0.0596476	6.4	0.0569127	0.018167	0.00364739
	98.604	0.916961	0.703256	0.34952	0.189903	0.107489	6.6	0.106454	0.0629606	0.027717	0.00419547	-0.0054649		98.604	0.998436	0.635681	0.355558	0.208798	0.106359	6.6	0.117246	0.0502604	0.0222469	0.0102899	-0.0126366		98.604	1.29387	0.847948	0.503656	0.292782	0.166698	6.6	0.178502	0.0793931	0.0350748	0.0119573	-1.08e-05		98.604	0.700376	0.438188	0.244118	0.138111	0.0614562	6.6	0.0589518	0.0196049	0.00445065
	101.592	0.930452	0.716055	0.358472	0.195199	0.110614	6.8	0.109491	0.0647865	0.0283177	0.00411951	-0.0057809		101.592	1.01282	0.649194	0.364622	0.214608	0.109448	6.8	0.12092	0.0522255	0.0226165	0.0102726	-0.0125307		101.592	1.30886	0.864274	0.515905	0.300742	0.171484	6.8	0.183842	0.0821866	0.0362576	0.0127779	-5.78e-05		101.592	0.712975	0.448509	0.250652	0.142045	0.0632616	6.8	0.0608957	0.0209955	0.00492419
	104.58	0.943432	0.728501	0.367338	0.200469	0.113732	7	0.112368	0.0666625	0.0287899	0.00392172	-0.0064452		104.58	1.02664	0.662442	0.373597	0.220389	0.11253	7	0.124488	0.0542878	0.0228708	0.0104387	-0.0124343		104.58	1.32313	0.880197	0.528001	0.308653	0.176255	7	0.189027	0.0848354	0.0371446	0.0132647	-0.0001816		104.58	0.725219	0.458683	0.25714	0.145966	0.0650636	7	0.0625763	0.0221394	0.00497365
	107.568	0.955921	0.740604	0.376118	0.205714	0.116843	7.2	0.115121	0.0685604	0.0290144	0.00358859	-0.0073134		107.568	1.03992	0.67543	0.382483	0.226142	0.115604	7.2	0.128233	0.0567312	0.0231583	0.0107909	-0.0122785		107.568	1.33669	0.895727	0.539947	0.316514	0.181011	7.2	0.194289	0.0873598	0.0378332	0.0136252	-0.0001619		107.568	0.737119	0.468713	0.263582	0.149872	0.0668624	7.2	0.0640486	0.0231286	0.00462608
	110.556	0.967938	0.752375	0.384815	0.210934	0.119946	7.4	0.118108	0.0704505	0.0291859	0.00335283	-0.008207		110.556	1.05269	0.688164	0.391282	0.231866	0.11867	7.4	0.132403	0.059616	0.0235797	0.0114333	-0.0119659		110.556	1.3496	0.910872	0.551744	0.324326	0.185752	7.4	0.199551	0.0897848	0.0384304	0.0138982	-7.29e-05		110.556	0.748685	0.4786	0.269977	0.153764	0.0686579	7.4	0.0654811	0.0241442	0.00406898
	113.544	0.979499	0.763821	0.393428	0.216129	0.123041	7.6	0.121609	0.0722854	0.0294316	0.00336767	-0.0089668		113.544	1.06497	0.700647	0.399994	0.237562	0.121729	7.6	0.136902	0.0626174	0.0242419	0.0121773	-0.0114572		113.544	1.36188	0.925644	0.563395	0.33209	0.190478	7.6	0.204736	0.0920357	0.0388603	0.0139407	1.81e-05		113.544	0.759925	0.488348	0.276327	0.157642	0.0704502	7.6	0.0671748	0.0253072	0.00345668
	116.532	0.990624	0.774952	0.401958	0.221299	0.12613	7.8	0.125403	0.0742298	0.029764	0.00357295	-0.0095897		116.532	1.07676	0.712886	0.40862	0.243229	0.12478	7.8	0.141634	0.0656855	0.0251097	0.0128495	-0.0107928		116.532	1.37355	0.94005	0.5749	0.339804	0.195189	7.8	0.209857	0.0943733	0.0392458	0.013744	0.00030183		116.532	0.770849	0.497957	0.282632	0.161507	0.0722391	7.8	0.0691565	0.0265241	0.00303542
	119.52	1.00133	0.785776	0.410407	0.226444	0.12921	8	0.129327	0.0762494	0.0299228	0.00388497	-0.0101688		119.52	1.0881	0.724884	0.417161	0.248869	0.127824	8	0.146469	0.0685355	0.0262047	0.0131529	-0.0100699		119.52	1.38466	0.9541	0.586262	0.347471	0.199886	8	0.215053	0.0970718	0.0396965	0.0134661	0.00088541		119.52	0.781466	0.50743	0.288892	0.165357	0.0740249	8	0.0713558	0.0277517	0.00288082
	122.508	1.01162	0.796302	0.418774	0.231564	0.132284	8.2	0.133553	0.0783299	0.0300827	0.00429768	-0.0106702		122.508	1.099	0.736648	0.425618	0.254481	0.13086	8.2	0.151257	0.0711791	0.0275104	0.0132	-0.0092248		122.508	1.39523	0.967804	0.597483	0.355089	0.204567	8.2	0.220356	0.100167	0.0403297	0.0133918	0.00173555		122.508	0.791785	0.516769	0.295107	0.169194	0.0758074	8.2	0.0738117	0.0288983	0.00307155
	125.496	1.02153	0.806538	0.427061	0.23666	0.135349	8.4	0.137896	0.0805783	0.0303057	0.00501524	-0.0110241		125.496	1.10947	0.74818	0.433992	0.260065	0.133889	8.4	0.155721	0.0734221	0.0289008	0.0129658	-0.0084147		125.496	1.40528	0.981168	0.608564	0.36266	0.209234	8.4	0.225759	0.103558	0.0409885	0.0134932	0.00262724		125.496	0.801813	0.525975	0.301278	0.173016	0.0775866	8.4	0.0763129	0.0299285	0.00353603
	128.484	1.03107	0.816493	0.435268	0.241731	0.138408	8.6	0.142102	0.0829509	0.0305364	0.00579227	-0.0113224		128.484	1.11954	0.759486	0.442283	0.265622	0.13691	8.6	0.159966	0.0755044	0.0301783	0.0127379	-0.0077792		128.484	1.41484	0.994203	0.619507	0.370184	0.213887	8.6	0.231302	0.107116	0.0419648	0.0139761	0.00356122		128.484	0.811559	0.535051	0.307405	0.176825	0.0793626	8.6	0.0789185	0.0309152	0.00445039
	131.472	1.04024	0.826173	0.443397	0.246778	0.141459	8.8	0.146264	0.0854348	0.0308289	0.00677237	-0.0114404		131.472	1.12921	0.77057	0.450493	0.271151	0.139924	8.8	0.16408	0.0774673	0.0314665	0.0125927	-0.0073061		131.472	1.42393	1.00692	0.630314	0.37766	0.218524	8.8	0.236746	0.110728	0.043403	0.0149173	0.00449339		131.472	0.821032	0.543998	0.313488	0.180621	0.0811354	8.8	0.0813737	0.0318631	0.00572725
	134.46	1.04906	0.835587	0.451448	0.2518	0.144503	9	0.150493	0.087804	0.0313635	0.00777466	-0.0112968		134.46	1.13851	0.781437	0.458621	0.276652	0.14293	9	0.168001	0.0791904	0.0326098	0.0125209	-0.007129		134.46	1.43258	1.01931	0.640987	0.38509	0.223147	9	0.242119	0.114252	0.0452241	0.0163347	0.00525429		134.46	0.830237	0.552818	0.319527	0.184402	0.082905	9	0.0838324	0.0327679	0.00733204
	137.448	1.05755	0.844741	0.459421	0.256798	0.147539	9.2	0.154737	0.0901516	0.0322506	0.00903377	-0.0107127		137.448	1.14745	0.792091	0.466669	0.282127	0.145929	9.2	0.171625	0.0805054	0.0334359	0.0123453	-0.0073033		137.448	1.44081	1.03141	0.651527	0.392473	0.227756	9.2	0.247434	0.117686	0.0472585	0.0179319	0.00567195		137.448	0.839184	0.561513	0.325524	0.188171	0.0846713	9.2	0.0862987	0.0337385	0.00904659
	140.436	1.06572	0.853643	0.467318	0.261772	0.150568	9.4	0.15906	0.0924213	0.033455	0.0102516	-0.0098207		140.436	1.15604	0.802536	0.474638	0.287574	0.14892	9.4	0.174899	0.0815021	0.0338639	0.0120076	-0.0078298		140.436	1.44864	1.0432	0.661935	0.39981	0.23235	9.4	0.252678	0.12095	0.0496159	0.0195901	0.0058398		140.436	0.84788	0.570085	0.331477	0.191925	0.0864345	9.4	0.0889351	0.0348344	0.0108173
	143.424	1.07358	0.8623	0.475139	0.266723	0.15359	9.6	0.163384	0.0946816	0.0347177	0.0113852	-0.0087213		143.424	1.1643	0.812776	0.482529	0.292995	0.151904	9.6	0.177584	0.0821373	0.0339114	0.011439	-0.008631		143.424	1.45608	1.0547	0.672214	0.407101	0.236929	9.6	0.258009	0.124317	0.0522195	0.0212015	0.00587208		143.424	0.856331	0.578535	0.337389	0.195666	0.0881944	9.6	0.0916371	0.0359987	0.0124294
	146.412	1.08115	0.870719	0.482885	0.271649	0.156605	9.8	0.167542	0.0968902	0.0360522	0.0120956	-0.0076378		146.412	1.17224	0.822815	0.490341	0.298389	0.154881	9.8	0.179707	0.0825721	0.0336371	0.0107747	-0.0096356		146.412	1.46316	1.06592	0.682366	0.414347	0.241495	9.8	0.263475	0.127591	0.0547245	0.0226006	0.00568361		146.412	0.864544	0.586866	0.343258	0.199394	0.0899511	9.8	0.0943297	0.0371072	0.0137265
	149.4	1.08842	0.878906	0.490556	0.276552	0.159612	10	0.171381	0.0991222	0.0372955	0.0124897	-0.006764		149.4	1.17987	0.832657	0.498077	0.303756	0.15785	10	0.181529	0.082991	0.0331896	0.0103436	-0.0106273		149.4	1.4699	1.07686	0.69239	0.421547	0.246046	10	0.269048	0.13072	0.0569787	0.0237562	0.00542886		149.4	0.872526	0.595078	0.349085	0.203108	0.0917047	10	0.0969817	0.0381079	0.0146514
	152.388	1.09543	0.886867	0.498154	0.281431	0.162612	10.2	0.174987	0.101397	0.0384727	0.0125303	-0.0063139		152.388	1.1872	0.842306	0.505736	0.309097	0.160812	10.2	0.183255	0.0835655	0.0326826	0.0103346	-0.0115729		152.388	1.47631	1.08753	0.702291	0.428703	0.250582	10.2	0.274438	0.133547	0.0589693	0.0246047	0.00521297		152.388	0.880284	0.603174	0.354871	0.206809	0.093455	10.2	0.0994291	0.0388788	0.0151457
	155.376	1.10216	0.894609	0.505679	0.286287	0.165605	10.4	0.178353	0.103695	0.039488	0.0121966	-0.0063772		155.376	1.19425	0.851765	0.51332	0.314411	0.163767	10.4	0.185113	0.0844595	0.0322807	0.0109082	-0.0123233		155.376	1.4824	1.09793	0.712068	0.435813	0.255104	10.4	0.279714	0.136106	0.0606522	0.0252445	0.00507747		155.376	0.887823	0.611155	0.360615	0.210497	0.0952022	10.4	0.101766	0.0395368	0.0154188
	158.364	1.10864	0.902138	0.513132	0.291119	0.16859	10.6	0.181617	0.106009	0.0406249	0.0116309	-0.0067047		158.364	1.20102	0.86104	0.520829	0.319699	0.166714	10.6	0.187358	0.0859127	0.0320853	0.0119878	-0.0128177		158.364	1.4882	1.10808	0.721723	0.442879	0.259612	10.6	0.284811	0.138321	0.062142	0.0256692	0.00496457		158.364	0.895151	0.619023	0.366318	0.214171	0.0969462	10.6	0.103972	0.0401229	0.0155652
	161.352	1.11488	0.90946	0.520513	0.295928	0.171569	10.8	0.184845	0.108286	0.0418334	0.011109	-0.0069856		161.352	1.20753	0.870132	0.528264	0.324961	0.169654	10.8	0.190021	0.0878896	0.0320746	0.0133886	-0.0131158		161.352	1.49371	1.11798	0.731258	0.449901	0.264106	10.8	0.289941	0.140467	0.0635399	0.0260753	0.00501695		161.352	0.902273	0.626779	0.371981	0.217832	0.0986871	10.8	0.106315	0.0408988	0.0156344
	164.34	1.12088	0.91658	0.527823	0.300714	0.17454	11	0.18828	0.110587	0.0430275	0.0107018	-0.0070513		164.34	1.21379	0.879046	0.535626	0.330197	0.172586	11	0.19306	0.0902431	0.0321714	0.0148583	-0.0132201		164.34	1.49896	1.12764	0.740674	0.456879	0.268586	11	0.294853	0.142524	0.0648723	0.0263294	0.00508932		164.34	0.909194	0.634426	0.377603	0.22148	0.100425	11	0.108643	0.0419437	0.0156217
	167.328	1.12665	0.923504	0.535064	0.305477	0.177504	11.2	0.191743	0.112746	0.0440364	0.0103823	-0.0070458		167.328	1.2198	0.887785	0.542916	0.335407	0.175512	11.2	0.196527	0.0928277	0.0323987	0.0161192	-0.0131858		167.328	1.50395	1.13705	0.749974	0.463813	0.273052	11.2	0.299539	0.144583	0.0660857	0.0264497	0.00515058		167.328	0.915921	0.641963	0.383186	0.225115	0.102159	11.2	0.111021	0.0433583	0.0157149
	170.316	1.13221	0.930237	0.542234	0.310217	0.180461	11.4	0.195104	0.114718	0.0447128	0.0100629	-0.0070466		170.316	1.22558	0.896352	0.550133	0.340591	0.17843	11.4	0.200453	0.0956349	0.0328268	0.0170536	-0.0129982		170.316	1.5087	1.14623	0.759157	0.470704	0.277504	11.4	0.3041	0.14666	0.0672467	0.0264889	0.00520615		170.316	0.922458	0.649395	0.388728	0.228737	0.103891	11.4	0.113353	0.0449967	0.0159386
	173.304	1.13755	0.936784	0.549336	0.314934	0.183411	11.6	0.198468	0.116518	0.0450832	0.00982515	-0.0070646		173.304	1.23114	0.904752	0.557279	0.34575	0.181341	11.6	0.204716	0.0985309	0.0336974	0.0177817	-0.0125931		173.304	1.51321	1.15519	0.768227	0.477552	0.281941	11.6	0.308711	0.148754	0.0681788	0.0266804	0.00537005		173.304	0.928812	0.65672	0.394231	0.232346	0.105619	11.6	0.115596	0.0467658	0.0163739
	176.292	1.14269	0.943152	0.55637	0.319628	0.186354	11.8	0.20193	0.118198	0.0452948	0.00962767	-0.0070915		176.292	1.23648	0.912986	0.564355	0.350883	0.184245	11.8	0.209093	0.101381	0.0349886	0.018344	-0.0120024		176.292	1.51751	1.16393	0.777183	0.484357	0.286365	11.8	0.313332	0.150751	0.0689795	0.0270471	0.00549454		176.292	0.934987	0.663942	0.399694	0.235942	0.107344	11.8	0.1177	0.0485976	0.0172112
	179.28	1.14764	0.949344	0.563336	0.3243	0.189289	12	0.205213	0.119814	0.0454751	0.00950088	-0.0071633		179.28	1.24161	0.921059	0.571361	0.355991	0.187142	12	0.213484	0.104114	0.036818	0.0187143	-0.0113342		179.28	1.52159	1.17244	0.786028	0.49112	0.290775	12	0.317975	0.152797	0.0698514	0.0275973	0.00558141		179.28	0.940988	0.671061	0.405119	0.239525	0.109066	12	0.119778	0.0504885	0.018499
	182.268	1.1524	0.955365	0.570235	0.32895	0.192218	12.2	0.208396	0.121541	0.0456671	0.00934521	-0.0071817		182.268	1.24655	0.928974	0.578298	0.361073	0.190031	12.2	0.217914	0.106802	0.0391224	0.0189969	-0.0106018		182.268	1.52548	1.18075	0.794763	0.49784	0.295171	12.2	0.322838	0.154953	0.0709939	0.0283859	0.00555845		182.268	0.946821	0.67808	0.410505	0.243095	0.110785	12.2	0.121986	0.0523612	0.0201353
	185.256	1.15698	0.961221	0.577068	0.333577	0.195139	12.4	0.211676	0.123516	0.0460721	0.00951226	-0.0069323		185.256	1.25129	0.936734	0.585167	0.366131	0.192913	12.4	0.222293	0.109342	0.0417565	0.019253	-0.0099349		185.256	1.52917	1.18886	0.803389	0.504518	0.299553	12.4	0.327916	0.157395	0.0723055	0.0293736	0.00550896		185.256	0.952489	0.684999	0.415852	0.246652	0.1125	12.4	0.124357	0.0542277	0.0218173
	188.244	1.16139	0.966915	0.583836	0.338181	0.198054	12.6	0.215015	0.125708	0.046673	0.00985691	-0.0063812		188.244	1.25585	0.944341	0.591968	0.371163	0.195789	12.6	0.226521	0.111608	0.044252	0.0194027	-0.0095231		188.244	1.53269	1.19676	0.811908	0.511155	0.303921	12.6	0.333091	0.160132	0.0737421	0.0303595	0.00535364		188.244	0.957998	0.69182	0.421162	0.250197	0.114213	12.6	0.126945	0.0560472	0.0233853
	191.232	1.16563	0.972453	0.590538	0.342764	0.200961	12.8	0.218474	0.128172	0.0474876	0.0104843	-0.0055232		191.232	1.26023	0.951799	0.598702	0.376171	0.198657	12.8	0.230573	0.113423	0.0462988	0.0194157	-0.0095219		191.232	1.53603	1.20447	0.820321	0.51775	0.308276	12.8	0.338269	0.163113	0.0752489	0.0312071	0.0051862		191.232	0.963353	0.698544	0.426433	0.253728	0.115922	12.8	0.129684	0.057855	0.024633
	194.22	1.16971	0.977838	0.597176	0.347325	0.203862	13	0.222173	0.130884	0.0484982	0.0112407	-0.0043719		194.22	1.26444	0.959111	0.605369	0.381154	0.201518	13	0.234497	0.115047	0.0478388	0.0193563	-0.0097966		194.22	1.53921	1.21198	0.828629	0.524303	0.312617	13	0.343472	0.166077	0.0767446	0.0319113	0.00511646		194.22	0.968556	0.705173	0.431667	0.257247	0.117629	13	0.132318	0.0594233	0.0252486
	197.208	1.17363	0.983075	0.603751	0.351863	0.206755	13.2	0.225947	0.133726	0.0496028	0.0121087	-0.0030739		197.208	1.26848	0.966279	0.611971	0.386112	0.204371	13.2	0.238188	0.116366	0.0488705	0.0193393	-0.010402		197.208	1.54224	1.21931	0.836834	0.530816	0.316944	13.2	0.348631	0.168921	0.0779436	0.0324645	0.00523997		197.208	0.973614	0.711707	0.436863	0.260754	0.119332	13.2	0.134615	0.0606627	0.025346
	200.196	1.17741	0.988167	0.610262	0.35638	0.209641	13.4	0.229688	0.136531	0.0507607	0.012847	-0.0017574		200.196	1.27237	0.973307	0.618508	0.391046	0.207218	13.4	0.241761	0.117589	0.0497658	0.0194537	-0.011081		200.196	1.54512	1.22646	0.844937	0.537288	0.321258	13.4	0.353691	0.171556	0.0788814	0.0329392	0.00551088		200.196	0.978529	0.718149	0.442023	0.264248	0.121032	13.4	0.136593	0.061413	0.0250483
	203.184	1.18104	0.99312	0.616711	0.360875	0.212521	13.6	0.233245	0.139355	0.0518342	0.013532	-0.0006371		203.184	1.27611	0.980197	0.62498	0.395955	0.210058	13.6	0.245261	0.118886	0.0506327	0.0199174	-0.0116937		203.184	1.54786	1.23344	0.852939	0.54372	0.325558	13.6	0.35864	0.173969	0.0796956	0.0334854	0.00586374		203.184	0.983306	0.7245	0.447145	0.267729	0.122729	13.6	0.138383	0.0617071	0.0244447
	206.172	1.18454	0.997936	0.623097	0.365348	0.215394	13.8	0.236637	0.142226	0.0528753	0.0140304	0.00019838		206.172	1.27971	0.986951	0.631389	0.40084	0.212891	13.8	0.248636	0.120462	0.0516279	0.0207204	-0.0120391		206.172	1.55046	1.24024	0.860841	0.550111	0.329844	13.8	0.363498	0.176372	0.0805274	0.0342549	0.00640836		206.172	0.987948	0.730761	0.452232	0.271198	0.124423	13.8	0.13986	0.0615154	0.0234993
	209.16	1.1879	1.00262	0.629423	0.3698	0.218259	14	0.239853	0.144973	0.0539857	0.0145092	0.00066078		209.16	1.28316	0.993574	0.637734	0.405701	0.215717	14	0.251766	0.122108	0.0525026	0.0217432	-0.0123096		209.16	1.55294	1.24687	0.868645	0.556462	0.334117	14	0.368363	0.178858	0.0812395	0.0351532	0.00700505		209.16	0.992461	0.736933	0.457281	0.274654	0.126114	14	0.141225	0.0613033	0.0227162
	212.148	1.19114	1.00717	0.635688	0.374231	0.221118	14.2	0.243069	0.147467	0.0552592	0.0151031	0.00089399		212.148	1.28648	1.00007	0.644017	0.410538	0.218535	14.2	0.25462	0.123871	0.0532305	0.0227114	-0.0124909		212.148	1.5553	1.25334	0.876352	0.562774	0.338377	14.2	0.373171	0.181533	0.0819981	0.0360241	0.0074956		212.148	0.996846	0.743017	0.462295	0.278098	0.127802	14.2	0.142623	0.0612705	0.0219997
	215.136	1.19425	1.0116	0.641893	0.37864	0.22397	14.4	0.246182	0.149807	0.0565352	0.01583	0.00084664		215.136	1.28967	1.00643	0.650237	0.415351	0.221347	14.4	0.257375	0.125796	0.0536253	0.0236631	-0.0126793		215.136	1.55754	1.25965	0.883963	0.569046	0.342623	14.4	0.377871	0.184266	0.0827097	0.0367806	0.00777673		215.136	1.00111	0.749015	0.467273	0.281529	0.129487	14.4	0.14417	0.0616163	0.0214419
	218.124	1.19725	1.01591	0.648038	0.383028	0.226815	14.6	0.249183	0.152027	0.057523	0.0164058	0.00045326		218.124	1.29274	1.01267	0.656397	0.42014	0.224152	14.6	0.260222	0.127843	0.0538343	0.0244048	-0.0127337		218.124	1.55967	1.2658	0.891479	0.575279	0.346856	14.6	0.382236	0.186924	0.0833765	0.0372719	0.00791356		218.124	1.00525	0.754928	0.472215	0.284949	0.131168	14.6	0.145612	0.0623229	0.0211118
	221.112	1.20013	1.0201	0.654124	0.387395	0.229653	14.8	0.251929	0.153946	0.0581503	0.0168743	-0.0003935		221.112	1.29568	1.01879	0.662496	0.424906	0.22695	14.8	0.263324	0.129928	0.0540622	0.0249439	-0.0126138		221.112	1.5617	1.27181	0.898902	0.581473	0.351076	14.8	0.386211	0.189269	0.0839925	0.0373913	0.00779606		221.112	1.00928	0.760758	0.477123	0.288355	0.132847	14.8	0.147116	0.0633597	0.0212701
	224.1	1.2029	1.02417	0.660152	0.391741	0.232484	15	0.254607	0.15562	0.0583835	0.0171565	-0.001598		224.1	1.29852	1.02479	0.668535	0.429648	0.229741	15	0.266632	0.131997	0.0545893	0.0253435	-0.0122227		224.1	1.56363	1.27766	0.906232	0.587628	0.355282	15	0.38999	0.191379	0.0847494	0.0373004	0.00753395		224.1	1.01319	0.766504	0.481995	0.29175	0.134522	15	0.148743	0.0646384	0.0217071
	227.088	1.20557	1.02813	0.666121	0.396066	0.235309	15.2	0.257252	0.15719	0.0584016	0.0171822	-0.0030488		227.088	1.30124	1.03067	0.674514	0.434367	0.232525	15.2	0.270102	0.13406	0.0555439	0.0257862	-0.0116279		227.088	1.56546	1.28337	0.913471	0.593745	0.359475	15.2	0.393797	0.193448	0.0857272	0.0372688	0.007254		227.088	1.01699	0.772169	0.486832	0.295133	0.136195	15.2	0.150675	0.0661833	0.022536
	230.076	1.20814	1.03198	0.672034	0.40037	0.238127	15.4	0.259826	0.158762	0.0582677	0.0170213	-0.0046237		230.076	1.30386	1.03643	0.680434	0.439062	0.235302	15.4	0.273405	0.13601	0.0566926	0.0261616	-0.0109247		230.076	1.56721	1.28893	0.92062	0.599823	0.363655	15.4	0.397634	0.195673	0.0870443	0.0373077	0.00694799		230.076	1.02069	0.777754	0.491635	0.298503	0.137865	15.4	0.152897	0.0679571	0.0238485
	233.064	1.21061	1.03573	0.67789	0.404653	0.240938	15.6	0.262438	0.16036	0.0582526	0.0169315	-0.0060682		233.064	1.30637	1.04208	0.686296	0.443734	0.238073	15.6	0.276591	0.137956	0.0579827	0.0265387	-0.0101647		233.064	1.56887	1.29436	0.927681	0.605863	0.367822	15.6	0.401519	0.198139	0.0885657	0.0374214	0.00651976		233.064	1.02428	0.78326	0.496404	0.301861	0.139531	15.6	0.155596	0.0699299	0.025534
	236.052	1.21298	1.03937	0.683689	0.408916	0.243742	15.8	0.265262	0.162185	0.0584206	0.017032	-0.0071706		236.052	1.30879	1.04762	0.6921	0.448383	0.240836	15.8	0.279786	0.139934	0.0592682	0.0271291	-0.0094716		236.052	1.57045	1.29966	0.934653	0.611866	0.371976	15.8	0.405588	0.200793	0.0901509	0.0375183	0.00593713		236.052	1.02777	0.788687	0.501138	0.305207	0.141194	15.8	0.158788	0.0720548	0.0272601
	239.04	1.21527	1.04291	0.689433	0.413158	0.246539	16	0.26832	0.164312	0.0589588	0.0173319	-0.0077929		239.04	1.31111	1.05306	0.697847	0.453009	0.243593	16	0.283115	0.141979	0.0604036	0.0279898	-0.0089172		239.04	1.57195	1.30483	0.941538	0.617831	0.376117	16	0.40982	0.203541	0.0917141	0.0376557	0.00538033		239.04	1.03116	0.794038	0.505839	0.308541	0.142855	16	0.162184	0.0741133	0.0289169
	242.028	1.21747	1.04636	0.695122	0.41738	0.24933	16.2	0.271488	0.166589	0.0597601	0.0177893	-0.0079484		242.028	1.31335	1.05838	0.703537	0.457613	0.246343	16.2	0.286528	0.143957	0.0611878	0.0290185	-0.0083738		242.028	1.57338	1.30986	0.948338	0.623759	0.380244	16.2	0.414063	0.206294	0.0933684	0.0377578	0.00505796		242.028	1.03446	0.799313	0.510507	0.311863	0.144512	16.2	0.16548	0.0758412	0.0305167
	245.016	1.21959	1.04971	0.700756	0.421582	0.252114	16.4	0.274844	0.168925	0.0608248	0.0182793	-0.0077137		245.016	1.31549	1.0636	0.709171	0.462193	0.249086	16.4	0.290128	0.14571	0.061724	0.0299837	-0.0079276		245.016	1.57474	1.31478	0.955053	0.62965	0.384359	16.4	0.418441	0.208965	0.0953311	0.0380552	0.00514705		245.016	1.03766	0.804512	0.515141	0.315174	0.146167	16.4	0.168381	0.0770094	0.0316693
	248.004	1.22163	1.05296	0.706336	0.425763	0.254891	16.6	0.27836	0.171306	0.0621736	0.0188565	-0.0070239		248.004	1.31756	1.06872	0.71475	0.466751	0.251822	16.6	0.2938	0.147249	0.0622213	0.0307682	-0.0074942		248.004	1.57603	1.31957	0.961685	0.635504	0.388461	16.6	0.423118	0.211623	0.0975894	0.0386474	0.00571956		248.004	1.04077	0.809639	0.519742	0.318472	0.147818	16.6	0.170703	0.0775592	0.0322362
	250.992	1.22359	1.05613	0.711863	0.429924	0.257662	16.8	0.281756	0.1736	0.0635941	0.0193459	-0.0060597		250.992	1.31954	1.07374	0.720273	0.471286	0.254551	16.8	0.297505	0.148723	0.0627936	0.0312414	-0.0071275		250.992	1.57726	1.32424	0.968234	0.641321	0.392549	16.8	0.428003	0.214213	0.0998734	0.0396262	0.00668719		250.992	1.0438	0.814692	0.52431	0.321758	0.149466	16.8	0.172428	0.0776385	0.0324489
	253.98	1.22547	1.05921	0.717336	0.434065	0.260425	17	0.285043	0.175772	0.0649776	0.0198488	-0.004831		253.98	1.32145	1.07866	0.725743	0.475799	0.257274	17	0.301206	0.150368	0.0636699	0.0315253	-0.006633		253.98	1.57843	1.3288	0.974702	0.647102	0.396625	17	0.432917	0.216951	0.102121	0.0409589	0.00789138		253.98	1.04674	0.819674	0.528845	0.325033	0.151112	17	0.173915	0.0773047	0.03235
	256.968	1.22729	1.06221	0.722757	0.438187	0.263183	17.2	0.288291	0.178055	0.066298	0.020384	-0.0034799		256.968	1.32328	1.08348	0.731158	0.48029	0.25999	17.2	0.304978	0.152338	0.0649052	0.0318251	-0.0061389		256.968	1.57954	1.33324	0.981089	0.652847	0.400689	17.2	0.437966	0.219595	0.104224	0.0427114	0.00914435		256.968	1.0496	0.824585	0.533348	0.328296	0.152754	17.2	0.175119	0.0768405	0.0318399
	259.956	1.22903	1.06512	0.728126	0.442288	0.265933	17.4	0.291621	0.180253	0.0678003	0.0210968	-0.0019523		259.956	1.32504	1.08821	0.73652	0.484758	0.262699	17.4	0.308563	0.154455	0.0664404	0.0320434	-0.0056079		259.956	1.5806	1.33758	0.987397	0.658556	0.404739	17.4	0.443153	0.222343	0.105969	0.0446786	0.0104244		259.956	1.05238	0.829427	0.53782	0.331547	0.154394	17.4	0.176234	0.0765812	0.0312825
	262.944	1.23071	1.06795	0.733443	0.44637	0.268677	17.6	0.294819	0.182295	0.0693807	0.0219817	-0.0005717		262.944	1.32673	1.09285	0.741829	0.489205	0.265402	17.6	0.311946	0.156502	0.0679428	0.0320139	-0.0052746		262.944	1.58161	1.34181	0.993626	0.664229	0.408777	17.6	0.448507	0.224982	0.107273	0.0465494	0.0116556		262.944	1.05508	0.8342	0.542259	0.334786	0.15603	17.6	0.177279	0.0767659	0.0310166
	265.932	1.23233	1.07071	0.73871	0.450432	0.271414	17.8	0.297957	0.184096	0.0709076	0.0229265	0.00054212		265.932	1.32836	1.09739	0.747086	0.493629	0.268098	17.8	0.315015	0.158298	0.0692188	0.031626	-0.0050116		265.932	1.58257	1.34593	0.999777	0.669867	0.412802	17.8	0.453825	0.227595	0.108365	0.048283	0.0127514		265.932	1.0577	0.838905	0.546666	0.338014	0.157663	17.8	0.1784	0.0772788	0.0309109
	268.92	1.23388	1.07339	0.743925	0.454474	0.274145	18	0.300853	0.185894	0.0721179	0.02363	0.00120344		268.92	1.32992	1.10185	0.75229	0.498032	0.270787	18	0.317838	0.159917	0.0701948	0.0309303	-0.0048793		268.92	1.58348	1.34995	1.00585	0.675469	0.416814	18	0.459027	0.229988	0.109409	0.0498422	0.0136487		268.92	1.06025	0.843543	0.551042	0.34123	0.159294	18	0.179556	0.0781762	0.0310013
	271.908	1.23538	1.07599	0.749091	0.458497	0.276869	18.2	0.303418	0.187611	0.0729632	0.0240241	0.00151295		271.908	1.33142	1.10621	0.757444	0.502412	0.27347	18.2	0.320274	0.161312	0.0707966	0.0298394	-0.0048566		271.908	1.58435	1.35387	1.01185	0.681036	0.420814	18.2	0.463944	0.23238	0.110476	0.0510965	0.0144283		271.908	1.06273	0.848116	0.555387	0.344435	0.160921	18.2	0.180895	0.0794461	0.0311305
	274.896	1.23682	1.07853	0.754207	0.462501	0.279587	18.4	0.305604	0.189367	0.0732176	0.0241439	0.00143226		274.896	1.33287	1.1105	0.762547	0.506772	0.276145	18.4	0.322446	0.162709	0.0713352	0.0286792	-0.0048673		274.896	1.58517	1.3577	1.01778	0.686569	0.424801	18.4	0.468537	0.234713	0.111717	0.0520136	0.0150632		274.896	1.06514	0.852624	0.559701	0.347628	0.162546	18.4	0.182461	0.0812104	0.0312588
	277.884	1.2382	1.08099	0.759274	0.466486	0.282298	18.6	0.307625	0.191122	0.0729694	0.0239613	0.00108822		277.884	1.33426	1.1147	0.767599	0.511109	0.278815	18.6	0.3244	0.164277	0.071958	0.0277445	-0.0049056		277.884	1.58595	1.36143	1.02363	0.692067	0.428775	18.6	0.472728	0.237141	0.113283	0.0528022	0.0155585		277.884	1.06748	0.857068	0.563984	0.35081	0.164168	18.6	0.184425	0.0834142	0.0312812
	280.872	1.23953	1.08339	0.764292	0.470451	0.285003	18.8	0.309624	0.193023	0.0726118	0.0236072	0.0006546		280.872	1.33559	1.11881	0.772602	0.515425	0.281477	18.8	0.326258	0.166183	0.0726824	0.027259	-0.0050432		280.872	1.5867	1.36507	1.02941	0.697531	0.432737	18.8	0.476627	0.239748	0.115105	0.0533674	0.015902		280.872	1.06976	0.861449	0.568236	0.35398	0.165786	18.8	0.18667	0.0857838	0.0313916
	283.86	1.24082	1.08572	0.769263	0.474397	0.287701	19	0.311803	0.19497	0.0725156	0.023413	0.00032162		283.86	1.33687	1.12285	0.777555	0.51972	0.284134	19	0.328103	0.168275	0.0732561	0.0272388	-0.005301		283.86	1.58741	1.36862	1.03511	0.70296	0.436687	19	0.480348	0.242541	0.11696	0.0536856	0.0161293		283.86	1.07197	0.865768	0.572459	0.357139	0.167402	19	0.189114	0.0880497	0.0316958
	286.848	1.24205	1.08798	0.774185	0.478324	0.290392	19.2	0.314275	0.197005	0.0728891	0.0234461	0.0001564		286.848	1.33811	1.1268	0.78246	0.523994	0.286783	19.2	0.330163	0.170344	0.0737884	0.0276906	-0.0055449		286.848	1.58809	1.37208	1.04075	0.708355	0.440624	19.2	0.484029	0.245462	0.118844	0.0537144	0.0162097		286.848	1.07412	0.870025	0.576651	0.360287	0.169015	19.2	0.191691	0.090119	0.0323566
	289.836	1.24324	1.09019	0.77906	0.482233	0.293077	19.4	0.31702	0.199132	0.073747	0.0235615	0.000155		289.836	1.33929	1.13068	0.787316	0.528246	0.289426	19.4	0.332605	0.17232	0.0742597	0.0285605	-0.0056958		289.836	1.58873	1.37545	1.04631	0.713717	0.444549	19.4	0.487703	0.248531	0.120792	0.0536729	0.0162583		289.836	1.07621	0.874222	0.580813	0.363423	0.170625	19.4	0.19435	0.091704	0.0333137
	292.824	1.24438	1.09233	0.783889	0.486122	0.295756	19.6	0.320035	0.20141	0.0750273	0.023699	0.00026195		292.824	1.34043	1.13448	0.792124	0.532478	0.292063	19.6	0.335289	0.174074	0.0746237	0.029618	-0.0056714		292.824	1.58934	1.37875	1.05181	0.719045	0.448462	19.6	0.491352	0.251802	0.122818	0.0537078	0.0164322		292.824	1.07824	0.87836	0.584945	0.366548	0.172232	19.6	0.19693	0.0925774	0.0344463
	295.812	1.24548	1.09441	0.788671	0.489993	0.298428	19.8	0.323317	0.203886	0.0763863	0.0238714	0.00041561		295.812	1.34152	1.13821	0.796885	0.536688	0.294693	19.8	0.338295	0.175657	0.0751165	0.0308038	-0.0054199		295.812	1.58992	1.38196	1.05724	0.72434	0.452362	19.8	0.494994	0.255406	0.125148	0.0539504	0.0169162		295.812	1.08021	0.882439	0.589048	0.369661	0.173836	19.8	0.199451	0.0930507	0.0356688
	298.8	1.24653	1.09644	0.793407	0.493845	0.301094	20	0.326683	0.206543	0.0774634	0.0238723	0.00045835		298.8	1.34258	1.14187	0.801599	0.540878	0.297316	20	0.341647	0.177105	0.0759405	0.0319587	-0.0050803		298.8	1.59047	1.38509	1.0626	0.729602	0.45625	20	0.49878	0.259171	0.127782	0.054518	0.0177208		298.8	1.08213	0.88646	0.593122	0.372764	0.175437	20	0.201833	0.0934538	0.0367497
	299	1.2466	1.09657	0.793722	0.494102	0.301272	20.2	0.33001	0.20921	0.0780233	0.0237952	0.0004335		299	1.34265	1.14211	0.801913	0.541158	0.297491	20.2	0.34524	0.178647	0.0771948	0.0330713	-0.00469		299	1.59051	1.3853	1.06295	0.729953	0.45651	20.2	0.502712	0.262981	0.130562	0.0554895	0.0188276		299	1.08226	0.886727	0.593393	0.372971	0.175544	20.2	0.204203	0.0940967	0.0377592
	304.798	1.2466	1.09649	0.793722	0.494102	0.301272	20.4	0.333313	0.211804	0.0781671	0.0237985	0.00042322		304.798	1.34265	1.14211	0.801913	0.541158	0.297491	20.4	0.348962	0.180394	0.0786502	0.034176	-0.0043651		304.798	1.59043	1.38523	1.0629	0.729919	0.456488	20.4	0.506682	0.266494	0.133078	0.056608	0.0199401		304.798	1.08217	0.886661	0.593349	0.372943	0.175531	20.4	0.206482	0.0949827	0.0386255
	310.596	1.2466	1.09641	0.793722	0.494102	0.301272	20.6	0.336753	0.214272	0.0781962	0.0241352	0.00053677		310.596	1.34265	1.14211	0.801913	0.541158	0.297491	20.6	0.3529	0.182379	0.0803589	0.0354447	-0.0040942		310.596	1.59036	1.38516	1.06285	0.729884	0.456466	20.6	0.510712	0.269749	0.135364	0.0577298	0.0209574		310.596	1.08209	0.886594	0.593304	0.372915	0.175517	20.6	0.208697	0.096255	0.0394515
	316.394	1.2466	1.09632	0.793722	0.494102	0.301272	20.8	0.340186	0.216477	0.0782572	0.0247459	0.00073046		316.394	1.34265	1.14211	0.801913	0.541158	0.297491	20.8	0.356795	0.184277	0.0820544	0.0366593	-0.0039506		316.394	1.59028	1.3851	1.0628	0.729849	0.456445	20.8	0.514932	0.272419	0.137293	0.0587606	0.0217363		316.394	1.08201	0.886527	0.593259	0.372887	0.175504	20.8	0.210772	0.0978116	0.0402448
	322.192	1.2466	1.09624	0.793722	0.494102	0.301272	21	0.343504	0.218286	0.0785111	0.0256673	0.0010247		322.192	1.34265	1.14211	0.801913	0.541158	0.297491	21	0.36035	0.185893	0.0835765	0.0375434	-0.0038228		322.192	1.59021	1.38503	1.06275	0.729815	0.456423	21	0.519234	0.274813	0.138993	0.0595689	0.0223016		322.192	1.08193	0.886461	0.593215	0.372859	0.175491	21	0.212836	0.0994892	0.0412225
	327.99	1.2466	1.09616	0.793722	0.494102	0.301272	21.2	0.346796	0.219856	0.0790123	0.0268155	0.00122842		327.99	1.34265	1.14211	0.801913	0.541158	0.297491	21.2	0.363528	0.187187	0.0845943	0.038055	-0.0037839		327.99	1.59013	1.38497	1.0627	0.72978	0.456401	21.2	0.523613	0.27693	0.140447	0.0601054	0.0226832		327.99	1.08185	0.886394	0.59317	0.372831	0.175478	21.2	0.214728	0.101009	0.0423154
	333.788	1.2466	1.09608	0.793722	0.494102	0.301272	21.4	0.350181	0.221282	0.079748	0.0280673	0.00128892		333.788	1.34265	1.14211	0.801913	0.541158	0.297491	21.4	0.366367	0.188314	0.0851651	0.0382914	-0.0037444		333.788	1.59006	1.3849	1.06265	0.729746	0.45638	21.4	0.527651	0.278742	0.141645	0.0603156	0.0228063		333.788	1.08177	0.886327	0.593126	0.372803	0.175465	21.4	0.216591	0.102478	0.0433921
	339.586	1.2466	1.09599	0.793722	0.494102	0.301272	21.6	0.353422	0.222717	0.0805102	0.0291403	0.0012275		339.586	1.34265	1.14211	0.801913	0.541158	0.297491	21.6	0.3689	0.189477	0.085427	0.0383549	-0.0037281		339.586	1.58998	1.38484	1.0626	0.729711	0.456358	21.6	0.531273	0.280089	0.142528	0.0602683	0.0226473		339.586	1.08169	0.886261	0.593081	0.372775	0.175451	21.6	0.218415	0.10403	0.0443384
	345.384	1.2466	1.09591	0.793722	0.494102	0.301272	21.8	0.356382	0.224123	0.0813366	0.0301237	0.00112569		345.384	1.34265	1.14211	0.801913	0.541158	0.297491	21.8	0.371249	0.190913	0.0856297	0.0384166	-0.0036021		345.384	1.58991	1.38477	1.06255	0.729677	0.456337	21.8	0.534427	0.281146	0.143033	0.060001	0.0223452		345.384	1.08161	0.886194	0.593036	0.372747	0.175438	21.8	0.220315	0.105768	0.0450883
	351.182	1.2466	1.09583	0.793722	0.494102	0.301272	22	0.359156	0.22564	0.0822567	0.0310427	0.00104865		351.182	1.34265	1.14211	0.801913	0.541158	0.297491	22	0.373573	0.192648	0.0861888	0.0386348	-0.003288		351.182	1.58983	1.3847	1.0625	0.729642	0.456315	22	0.536976	0.281721	0.14312	0.0595794	0.0218944		351.182	1.08152	0.886127	0.592992	0.372719	0.175425	22	0.222103	0.107601	0.0456591
	356.98	1.2466	1.09575	0.793722	0.494102	0.301272	22.2	0.36171	0.227175	0.0835269	0.0318574	0.00108679		356.98	1.34265	1.14211	0.801913	0.541158	0.297491	22.2	0.375811	0.194616	0.087136	0.0388706	-0.0029976		356.98	1.58975	1.38464	1.06245	0.729608	0.456293	22.2	0.538938	0.281917	0.142768	0.0590816	0.0212116		356.98	1.08144	0.886061	0.592947	0.372691	0.175412	22.2	0.223866	0.109295	0.0460131
	362.778	1.2466	1.09566	0.793722	0.494102	0.301272	22.4	0.363968	0.228759	0.0852328	0.0325397	0.00123484		362.778	1.34265	1.14211	0.801913	0.541158	0.297491	22.4	0.377936	0.196605	0.0882535	0.039097	-0.0028027		362.778	1.58968	1.38457	1.0624	0.729573	0.456272	22.4	0.54093	0.282234	0.1423	0.058801	0.0205703		362.778	1.08136	0.885994	0.592903	0.372663	0.175399	22.4	0.225488	0.110508	0.0462798
	368.576	1.2466	1.09558	0.793722	0.494102	0.301272	22.6	0.366021	0.230266	0.0873448	0.0331627	0.0015109		368.576	1.34265	1.14211	0.801913	0.541158	0.297491	22.6	0.380029	0.198456	0.089281	0.0392552	-0.0026611		368.576	1.5896	1.38451	1.06235	0.729538	0.45625	22.6	0.543194	0.282898	0.141762	0.0588361	0.0200069		368.576	1.08128	0.885928	0.592858	0.372635	0.175385	22.6	0.227175	0.111363	0.0466643
	374.374	1.2466	1.0955	0.793722	0.494102	0.301272	22.8	0.368037	0.231853	0.0897051	0.0336938	0.00187367		374.374	1.34265	1.14211	0.801913	0.541158	0.297491	22.8	0.382252	0.200093	0.0903074	0.0393787	-0.0024062		374.374	1.58953	1.38444	1.0623	0.729504	0.456229	22.8	0.545707	0.284098	0.141311	0.0591723	0.019478		374.374	1.0812	0.885861	0.592813	0.372607	0.175372	22.8	0.228781	0.111833	0.0471644
	380.172	1.2466	1.09541	0.793722	0.494102	0.301272	23	0.369923	0.233387	0.0920963	0.0338871	0.0021385		380.172	1.34265	1.14211	0.801913	0.541158	0.297491	23	0.38457	0.201664	0.0911572	0.0394273	-0.002274		380.172	1.58945	1.38438	1.06225	0.729469	0.456207	23	0.548463	0.285947	0.140906	0.0597683	0.0188858		380.172	1.08112	0.885794	0.592769	0.372579	0.175359	23	0.230518	0.111948	0.0476054
	385.97	1.2466	1.09533	0.793722	0.494102	0.301272	23.2	0.37167	0.235109	0.0941835	0.0337508	0.0022348		385.97	1.34265	1.14211	0.801913	0.541158	0.297491	23.2	0.387088	0.203252	0.0920942	0.0395771	-0.0021171		385.97	1.58938	1.38431	1.0622	0.729435	0.456185	23.2	0.551478	0.288364	0.140683	0.0605848	0.0184007		385.97	1.08104	0.885728	0.592724	0.372551	0.175346	23.2	0.232208	0.111823	0.0479687
	391.768	1.2466	1.09525	0.793722	0.494102	0.301272	23.4	0.373214	0.237002	0.0956844	0.0331074	0.00214847		391.768	1.34265	1.14211	0.801913	0.541158	0.297491	23.4	0.389883	0.204928	0.0932527	0.0398133	-0.0020971		391.768	1.5893	1.38425	1.06215	0.7294	0.456164	23.4	0.554683	0.291008	0.140647	0.0614513	0.0180203		391.768	1.08095	0.885661	0.59268	0.372523	0.175333	23.4	0.233948	0.112034	0.0483894
	397.566	1.2466	1.09517	0.793722	0.494102	0.301272	23.6	0.374561	0.239025	0.0964597	0.0320352	0.00186879		397.566	1.34265	1.14211	0.801913	0.541158	0.297491	23.6	0.392781	0.206617	0.0947627	0.0401338	-0.0021916		397.566	1.58923	1.38418	1.0621	0.729366	0.456142	23.6	0.558091	0.293759	0.140902	0.0622926	0.0179503		397.566	1.08087	0.885594	0.592635	0.372495	0.175319	23.6	0.23558	0.112632	0.0487655
	403.364	1.2466	1.09508	0.793722	0.494102	0.301272	23.8	0.375819	0.240951	0.0966801	0.0306447	0.00145362		403.364	1.34265	1.14211	0.801913	0.541158	0.297491	23.8	0.3955	0.208309	0.096273	0.0404387	-0.002616		403.364	1.58915	1.38411	1.06205	0.729331	0.456121	23.8	0.561816	0.296629	0.141692	0.0631706	0.0182112		403.364	1.08079	0.885528	0.592591	0.372467	0.175306	23.8	0.23729	0.113643	0.0490889
	409.162	1.2466	1.095	0.793722	0.494102	0.301272	24	0.377265	0.242956	0.096665	0.0294677	0.00109545		409.162	1.34265	1.14211	0.801913	0.541158	0.297491	24	0.398108	0.210013	0.097519	0.0409201	-0.0030881		409.162	1.58908	1.38405	1.062	0.729297	0.456099	24	0.565945	0.299719	0.142984	0.0639854	0.0187321		409.162	1.08071	0.885461	0.592546	0.372439	0.175293	24	0.239094	0.115113	0.0494853
	414.96	1.2466	1.09492	0.793722	0.494102	0.301272	24.2	0.379017	0.244921	0.0966167	0.0285862	0.00066506		414.96	1.34265	1.14211	0.801913	0.541158	0.297491	24.2	0.400814	0.211912	0.098359	0.0415537	-0.0034102		414.96	1.589	1.38398	1.06195	0.729262	0.456077	24.2	0.570485	0.303083	0.144872	0.0647713	0.0195068		414.96	1.08063	0.885395	0.592501	0.372411	0.17528	24.2	0.241091	0.117061	0.0500519
	420.758	1.2466	1.09484	0.793722	0.494102	0.301272	24.4	0.381059	0.246841	0.0965798	0.0281229	0.00021294		420.758	1.34265	1.14211	0.801913	0.541158	0.297491	24.4	0.403562	0.213904	0.0988029	0.0422005	-0.0034758		420.758	1.58893	1.38392	1.0619	0.729228	0.456056	24.4	0.575245	0.306704	0.147245	0.0654522	0.0204661		420.758	1.08055	0.885328	0.592457	0.372383	0.175267	24.4	0.243241	0.119089	0.0506879
	426.556	1.2466	1.09475	0.793722	0.494102	0.301272	24.6	0.383491	0.248748	0.0967479	0.0280286	-0.0002287		426.556	1.34265	1.14211	0.801913	0.541158	0.297491	24.6	0.406554	0.216021	0.0989124	0.0428179	-0.0033718		426.556	1.58885	1.38385	1.06185	0.729193	0.456034	24.6	0.58008	0.31059	0.150029	0.0660548	0.0215097		426.556	1.08047	0.885262	0.592412	0.372355	0.175254	24.6	0.245495	0.120879	0.0512778
	432.354	1.2466	1.09467	0.793722	0.494102	0.301272	24.8	0.386222	0.250799	0.0971759	0.0282873	-0.0006418		432.354	1.34265	1.14211	0.801913	0.541158	0.297491	24.8	0.409918	0.21828	0.0988387	0.0435447	-0.0031189		432.354	1.58878	1.38379	1.0618	0.729159	0.456013	24.8	0.58475	0.314523	0.152778	0.0665313	0.0224297		432.354	1.08039	0.885195	0.592368	0.372327	0.17524	24.8	0.247814	0.12252	0.0519112
	438.152	1.2466	1.09459	0.793722	0.494102	0.301272	25	0.389082	0.252938	0.0977258	0.0287059	-0.0011112		438.152	1.34265	1.14211	0.801913	0.541158	0.297491	25	0.413608	0.220739	0.0989183	0.044383	-0.0026735		438.152	1.5887	1.38372	1.06175	0.729124	0.455991	25	0.589045	0.318046	0.155336	0.0669952	0.0232281		438.152	1.0803	0.885128	0.592323	0.372299	0.175227	25	0.250153	0.124156	0.0525861
	443.95	1.2466	1.09451	0.793722	0.494102	0.301272	25.2	0.391825	0.255104	0.0982729	0.0291589	-0.0015582		443.95	1.34265	1.14211	0.801913	0.541158	0.297491	25.2	0.417311	0.223192	0.0991705	0.0451754	-0.0022782		443.95	1.58863	1.38366	1.0617	0.72909	0.455969	25.2	0.592983	0.321179	0.157689	0.0675431	0.0238818		443.95	1.08022	0.885062	0.592279	0.372271	0.175214	25.2	0.252527	0.125819	0.053258
	449.748	1.2466	1.09442	0.793722	0.494102	0.301272	25.4	0.394555	0.257262	0.0989792	0.0298619	-0.0018223		449.748	1.34265	1.14211	0.801913	0.541158	0.297491	25.4	0.420929	0.225608	0.0996609	0.0459066	-0.0018786		449.748	1.58855	1.38359	1.06165	0.729055	0.455948	25.4	0.596633	0.323919	0.159801	0.0681906	0.0244608		449.748	1.08014	0.884995	0.592234	0.372243	0.175201	25.4	0.254843	0.127548	0.0538485
	455.546	1.2466	1.09434	0.793722	0.494102	0.301272	25.6	0.397275	0.259382	0.0999353	0.0307632	-0.0018559		455.546	1.34265	1.14211	0.801913	0.541158	0.297491	25.6	0.424439	0.228085	0.100424	0.0465054	-0.001447		455.546	1.58848	1.38353	1.0616	0.72902	0.455926	25.6	0.599968	0.326282	0.161593	0.0688717	0.0248569		455.546	1.08006	0.884929	0.59219	0.372215	0.175188	25.6	0.257111	0.129276	0.0543409
	461.344	1.2466	1.09426	0.793722	0.494102	0.301272	25.8	0.399957	0.261478	0.101024	0.0318362	-0.0016671		461.344	1.34265	1.14211	0.801913	0.541158	0.297491	25.8	0.427865	0.230637	0.101422	0.0469589	-0.0009913		461.344	1.5884	1.38346	1.06155	0.728986	0.455905	25.8	0.603213	0.328323	0.163185	0.0697322	0.0252289		461.344	1.07998	0.884862	0.592145	0.372187	0.175174	25.8	0.259424	0.130914	0.0548826
	467.142	1.2466	1.09418	0.793722	0.494102	0.301272	26	0.402614	0.263538	0.102124	0.0329562	-0.0013604		467.142	1.34265	1.14211	0.801913	0.541158	0.297491	26	0.431216	0.233172	0.102516	0.0473928	-0.0005305		467.142	1.58832	1.38339	1.06149	0.728951	0.455883	26	0.606478	0.33044	0.164842	0.0708232	0.0256757		467.142	1.0799	0.884796	0.592101	0.372159	0.175161	26	0.261692	0.132183	0.0553535
	472.94	1.2466	1.09409	0.793722	0.494102	0.301272	26.2	0.405342	0.265549	0.103227	0.0342148	-0.00086		472.94	1.34265	1.14211	0.801913	0.541158	0.297491	26.2	0.434608	0.235713	0.103724	0.0478838	0.00011676		472.94	1.58825	1.38333	1.06144	0.728917	0.455862	26.2	0.60958	0.332553	0.166332	0.0719619	0.0258866		472.94	1.07982	0.884729	0.592056	0.372131	0.175148	26.2	0.263858	0.133228	0.0557017
	478.738	1.2466	1.09401	0.793722	0.494102	0.301272	26.4	0.408248	0.2675	0.104369	0.0354303	-0.0003195		478.738	1.34265	1.14211	0.801913	0.541158	0.297491	26.4	0.438023	0.238262	0.105042	0.0483941	0.00087275		478.738	1.58817	1.38326	1.06139	0.728882	0.45584	26.4	0.612497	0.334698	0.167659	0.0731211	0.0257871		478.738	1.07974	0.884663	0.592011	0.372103	0.175135	26.4	0.265844	0.133903	0.0558094
	484.536	1.2466	1.09393	0.793722	0.494102	0.301272	26.6	0.41117	0.269428	0.105486	0.0365036	0.00021116		484.536	1.34265	1.14211	0.801913	0.541158	0.297491	26.6	0.441089	0.240448	0.106335	0.0487374	0.0014812		484.536	1.5881	1.3832	1.06134	0.728848	0.455818	26.6	0.615283	0.336599	0.168755	0.0742504	0.0254052		484.536	1.07965	0.884596	0.591967	0.372075	0.175122	26.6	0.267809	0.134392	0.0558988
	490.334	1.2466	1.09385	0.793722	0.494102	0.301272	26.8	0.414182	0.271466	0.106601	0.0373953	0.00082812		490.334	1.34265	1.14211	0.801913	0.541158	0.297491	26.8	0.443757	0.242182	0.107627	0.0488954	0.00199725		490.334	1.58802	1.38313	1.06129	0.728813	0.455797	26.8	0.61797	0.338343	0.169729	0.0752951	0.0251316		490.334	1.07957	0.884529	0.591922	0.372047	0.175109	26.8	0.269453	0.134746	0.0559434
	496.132	1.2466	1.09376	0.793722	0.494102	0.301272	27	0.417272	0.273404	0.107696	0.0381017	0.00165077		496.132	1.34265	1.14211	0.801913	0.541158	0.297491	27	0.445961	0.243424	0.108865	0.048787	0.0022056		496.132	1.58795	1.38307	1.06124	0.728779	0.455775	27	0.620779	0.339932	0.170715	0.0762585	0.025085		496.132	1.07949	0.884463	0.591878	0.372019	0.175095	27	0.270893	0.135254	0.0560874
	501.93	1.2466	1.09368	0.793722	0.494102	0.301272	27.2	0.420503	0.27525	0.108565	0.0386431	0.00257341		501.93	1.34265	1.14211	0.801913	0.541158	0.297491	27.2	0.447782	0.244328	0.110268	0.0486082	0.00215044		501.93	1.58787	1.383	1.06119	0.728744	0.455754	27.2	0.623731	0.341538	0.171775	0.0771435	0.0254948		501.93	1.07941	0.884396	0.591833	0.371991	0.175082	27.2	0.272117	0.135908	0.0563094
	507.728	1.2466	1.0936	0.793722	0.494102	0.301272	27.4	0.423543	0.27689	0.109173	0.038989	0.0033628		507.728	1.34265	1.14211	0.801913	0.541158	0.297491	27.4	0.449367	0.245078	0.111606	0.0484796	0.00177228		507.728	1.5878	1.38294	1.06114	0.72871	0.455732	27.4	0.626951	0.34323	0.172994	0.0780821	0.0262873		507.728	1.07933	0.88433	0.591789	0.371963	0.175069	27.4	0.273299	0.13677	0.0567262
	513.526	1.2466	1.09352	0.793722	0.494102	0.301272	27.6	0.426415	0.278462	0.109534	0.0393196	0.00391365		513.526	1.34265	1.14211	0.801913	0.541158	0.297491	27.6	0.451146	0.245961	0.112873	0.0487021	0.00146132		513.526	1.58772	1.38287	1.06109	0.728675	0.45571	27.6	0.630391	0.345206	0.174287	0.0789635	0.0272211		513.526	1.07925	0.884263	0.591744	0.371935	0.175056	27.6	0.27452	0.137729	0.0573451
	519.324	1.2466	1.09343	0.793722	0.494102	0.301272	27.8	0.429104	0.279911	0.109854	0.039582	0.00407954		519.324	1.34265	1.14211	0.801913	0.541158	0.297491	27.8	0.453151	0.247047	0.114138	0.0492131	0.00129856		519.324	1.58765	1.3828	1.06104	0.728641	0.455689	27.8	0.633925	0.347355	0.175546	0.079824	0.0279839		519.324	1.07917	0.884197	0.5917	0.371907	0.175043	27.8	0.275874	0.138657	0.0580601
	525.122	1.2466	1.09335	0.793722	0.494102	0.301272	28	0.431766	0.281414	0.110434	0.0398801	0.00408323		525.122	1.34265	1.14211	0.801913	0.541158	0.297491	28	0.455518	0.248307	0.115654	0.0499357	0.00135732		525.122	1.58757	1.38274	1.06099	0.728606	0.455667	28	0.637356	0.349586	0.176609	0.0804958	0.0284449		525.122	1.07909	0.88413	0.591655	0.371879	0.17503	28	0.277411	0.139642	0.0589638
	530.92	1.2466	1.09327	0.793722	0.494102	0.301272	28.2	0.434396	0.282941	0.111483	0.0401055	0.00416644		530.92	1.34265	1.14211	0.801913	0.541158	0.297491	28.2	0.458167	0.249645	0.117193	0.0507892	0.00155792		530.92	1.5875	1.38267	1.06094	0.728572	0.455646	28.2	0.640702	0.351698	0.177428	0.0809687	0.0286129		530.92	1.07901	0.884064	0.591611	0.371851	0.175016	28.2	0.27921	0.140495	0.0600365
	536.718	1.2466	1.09319	0.793722	0.494102	0.301272	28.4	0.437095	0.284701	0.112955	0.0403094	0.00458913		536.718	1.34265	1.14211	0.801913	0.541158	0.297491	28.4	0.460956	0.250852	0.118856	0.0516424	0.00185055		536.718	1.58742	1.38261	1.06089	0.728537	0.455624	28.4	0.643885	0.353734	0.178011	0.081194	0.0285403		536.718	1.07892	0.883997	0.591566	0.371823	0.175003	28.4	0.28118	0.141359	0.0612949
	542.516	1.2466	1.0931	0.793722	0.494102	0.301272	28.6	0.439808	0.286574	0.114635	0.0404321	0.00518044		542.516	1.34265	1.14211	0.801913	0.541158	0.297491	28.6	0.463617	0.251965	0.120443	0.052349	0.00197781		542.516	1.58735	1.38254	1.06084	0.728503	0.455603	28.6	0.646985	0.355537	0.178417	0.0812656	0.0284821		542.516	1.07884	0.883931	0.591522	0.371795	0.17499	28.6	0.283118	0.142269	0.062643
	548.314	1.2466	1.09302	0.793722	0.494102	0.301272	28.8	0.442399	0.288485	0.116369	0.0405408	0.00593917		548.314	1.34265	1.14211	0.801913	0.541158	0.297491	28.8	0.466275	0.253206	0.121929	0.0529364	0.00182251		548.314	1.58727	1.38248	1.06079	0.728468	0.455581	28.8	0.65008	0.357279	0.178829	0.0811274	0.0284365		548.314	1.07876	0.883864	0.591477	0.371767	0.174977	28.8	0.284992	0.143295	0.0639114
	554.112	1.2466	1.09294	0.793722	0.494102	0.301272	29	0.444919	0.290376	0.118102	0.0407899	0.00677333		554.112	1.34265	1.14211	0.801913	0.541158	0.297491	29	0.469021	0.254816	0.123079	0.053527	0.00160647		554.112	1.5872	1.38241	1.06074	0.728434	0.455559	29	0.653174	0.358961	0.179241	0.0808738	0.0284643		554.112	1.07868	0.883798	0.591433	0.371739	0.174964	29	0.286745	0.144331	0.0650468
	559.91	1.2466	1.09286	0.793722	0.494102	0.301272	29.2	0.447373	0.292251	0.119975	0.0413228	0.0075463		559.91	1.34265	1.14211	0.801913	0.541158	0.297491	29.2	0.472036	0.256952	0.124102	0.0542418	0.00155003		559.91	1.58712	1.38235	1.06069	0.728399	0.455538	29.2	0.656277	0.360814	0.179817	0.0807403	0.0285357		559.91	1.0786	0.883732	0.591388	0.371711	0.174951	29.2	0.288543	0.1454	0.06615
	565.708	1.2466	1.09277	0.793722	0.494102	0.301272	29.4	0.449769	0.294199	0.121986	0.0423195	0.00822409		565.708	1.34265	1.14211	0.801913	0.541158	0.297491	29.4	0.47534	0.25961	0.125121	0.0553305	0.00188362		565.708	1.58705	1.38228	1.06064	0.728365	0.455516	29.4	0.659316	0.362666	0.180532	0.0808668	0.0286129		565.708	1.07852	0.883665	0.591344	0.371683	0.174937	29.4	0.290447	0.146435	0.0673783
	571.506	1.2466	1.09269	0.793722	0.494102	0.301272	29.6	0.452061	0.296214	0.124218	0.0435586	0.0088372		571.506	1.34265	1.14211	0.801913	0.541158	0.297491	29.6	0.47884	0.262711	0.126233	0.0567608	0.00271888		571.506	1.58697	1.38222	1.06059	0.72833	0.455495	29.6	0.6622	0.364811	0.181471	0.0812466	0.0286251		571.506	1.07844	0.883599	0.5913	0.371655	0.174924	29.6	0.292226	0.147162	0.0682308
	577.304	1.2466	1.09261	0.793722	0.494102	0.301272	29.8	0.454247	0.298236	0.126424	0.0448593	0.00933373		577.304	1.34265	1.14211	0.801913	0.541158	0.297491	29.8	0.482344	0.265896	0.127199	0.0582571	0.00402379		577.304	1.5869	1.38215	1.06054	0.728296	0.455473	29.8	0.664862	0.367098	0.182564	0.0818808	0.028532		577.304	1.07836	0.883532	0.591255	0.371627	0.174911	29.8	0.293895	0.147653	0.0688311
	583.102	1.2466	1.09253	0.793722	0.494102	0.301272	30	0.456374	0.300221	0.128565	0.0460872	0.00970208		583.102	1.34265	1.14211	0.801913	0.541158	0.297491	30	0.485705	0.268813	0.127828	0.0595867	0.00548065		583.102	1.58682	1.38208	1.06049	0.728261	0.455452	30	0.667455	0.369523	0.183855	0.0827521	0.0284635		583.102	1.07828	0.883466	0.591211	0.371599	0.174898	30	0.295444	0.147886	0.0691524
	588.9	1.2466	1.09244	0.793722	0.494102	0.301272	30.2	0.458398	0.302141	0.130376	0.0472746	0.0100459		588.9	1.34265	1.14211	0.801913	0.541158	0.297491	30.2	0.488679	0.271145	0.128008	0.0606664	0.00688366		588.9	1.58675	1.38202	1.06044	0.728227	0.45543	30.2	0.670071	0.371917	0.185226	0.0837732	0.028509		588.9	1.07819	0.883399	0.591166	0.371571	0.174885	30.2	0.296863	0.148013	0.0692364
	594.698	1.2466	1.09236	0.793722	0.494102	0.301272	30.4	0.460273	0.303843	0.131742	0.0482551	0.0102761		594.698	1.34265	1.14211	0.801913	0.541158	0.297491	30.4	0.49129	0.27289	0.127697	0.0613644	0.00809107		594.698	1.58667	1.38195	1.06039	0.728192	0.455408	30.4	0.672827	0.374496	0.186661	0.0847961	0.0290032		594.698	1.07811	0.883333	0.591122	0.371543	0.174872	30.4	0.298011	0.148156	0.0689257
	600.496	1.2466	1.09228	0.793722	0.494102	0.301272	30.6	0.461999	0.305251	0.132456	0.0490756	0.0103842		600.496	1.34265	1.14211	0.801913	0.541158	0.297491	30.6	0.493601	0.274007	0.12718	0.0616663	0.0089833		600.496	1.5866	1.38189	1.06034	0.728158	0.455387	30.6	0.675882	0.377135	0.188197	0.0858882	0.0299796		600.496	1.07803	0.883266	0.591077	0.371515	0.174859	30.6	0.299013	0.148653	0.0687302
	606.294	1.2466	1.0922	0.793722	0.494102	0.301272	30.8	0.463686	0.306339	0.132624	0.0497293	0.0102993		606.294	1.34265	1.14211	0.801913	0.541158	0.297491	30.8	0.495622	0.274673	0.126652	0.0616903	0.00939999		606.294	1.58652	1.38182	1.06029	0.728124	0.455365	30.8	0.679157	0.379727	0.189647	0.086981	0.0313615		606.294	1.07795	0.8832	0.591033	0.371487	0.174845	30.8	0.299986	0.149485	0.0686724
	612.092	1.2466	1.09211	0.793722	0.494102	0.301272	31	0.465149	0.307226	0.132298	0.0502048	0.00998625		612.092	1.34265	1.14211	0.801913	0.541158	0.297491	31	0.497383	0.275061	0.126165	0.0614347	0.00933756		612.092	1.58645	1.38176	1.06024	0.728089	0.455344	31	0.682725	0.382352	0.191323	0.0882627	0.0330212		612.092	1.07787	0.883134	0.590988	0.37146	0.174832	31	0.300915	0.150515	0.0686946
	617.89	1.2466	1.09203	0.793722	0.494102	0.301272	31.2	0.466597	0.308047	0.13176	0.0505471	0.00949838		617.89	1.34265	1.14211	0.801913	0.541158	0.297491	31.2	0.498925	0.275121	0.125752	0.0608712	0.00890431		617.89	1.58637	1.38169	1.06019	0.728055	0.455322	31.2	0.686481	0.385111	0.19322	0.0896117	0.0347253		617.89	1.07779	0.883067	0.590944	0.371432	0.174819	31.2	0.302013	0.151764	0.0689392
	623.688	1.2466	1.09195	0.793722	0.494102	0.301272	31.4	0.468197	0.308996	0.131228	0.0507702	0.0089265		623.688	1.34265	1.14211	0.801913	0.541158	0.297491	31.4	0.500188	0.27492	0.125624	0.0599155	0.00825446		623.688	1.5863	1.38163	1.06014	0.72802	0.455301	31.4	0.690434	0.38792	0.195373	0.0911535	0.0363743		623.688	1.07771	0.883001	0.590899	0.371404	0.174806	31.4	0.303444	0.153253	0.069537
	629.486	1.2466	1.09187	0.793722	0.494102	0.301272	31.6	0.470208	0.310174	0.130941	0.0509989	0.00849132		629.486	1.34265	1.14211	0.801913	0.541158	0.297491	31.6	0.501353	0.274567	0.125813	0.0588133	0.00740556		629.486	1.58622	1.38156	1.06009	0.727986	0.455279	31.6	0.694438	0.390649	0.197553	0.0926808	0.0378709		629.486	1.07763	0.882934	0.590855	0.371376	0.174793	31.6	0.305412	0.155008	0.0704923
	635.284	1.2466	1.09179	0.793722	0.494102	0.301272	31.8	0.472373	0.311692	0.130776	0.0511073	0.00817505		635.284	1.34265	1.14211	0.801913	0.541158	0.297491	31.8	0.502565	0.274156	0.126164	0.0576859	0.00646477		635.284	1.58615	1.3815	1.06004	0.727951	0.455258	31.8	0.69847	0.39341	0.199857	0.0941408	0.0392391		635.284	1.07755	0.882868	0.590811	0.371348	0.17478	31.8	0.307754	0.156897	0.0715379
	641.082	1.2466	1.0917	0.793722	0.494102	0.301272	32	0.474586	0.313577	0.130684	0.0510411	0.00786989		641.082	1.34265	1.14211	0.801913	0.541158	0.297491	32	0.503973	0.273817	0.126912	0.0566861	0.0054856		641.082	1.58607	1.38143	1.05999	0.727917	0.455236	32	0.702301	0.396136	0.201885	0.0953239	0.0403013		641.082	1.07746	0.882802	0.590766	0.37132	0.174767	32	0.310311	0.158988	0.0724778
	646.88	1.2466	1.09162	0.793722	0.494102	0.301272	32.2	0.476763	0.315767	0.130584	0.0507698	0.00745204		646.88	1.34265	1.14211	0.801913	0.541158	0.297491	32.2	0.505651	0.274007	0.12793	0.0559741	0.00438492		646.88	1.586	1.38136	1.05994	0.727882	0.455214	32.2	0.705852	0.398662	0.203566	0.0962656	0.0410914		646.88	1.07738	0.882735	0.590722	0.371292	0.174753	32.2	0.312744	0.161123	0.0731948
	652.678	1.2466	1.09154	0.793722	0.494102	0.301272	32.4	0.478978	0.318065	0.130743	0.050387	0.00706988		652.678	1.34265	1.14211	0.801913	0.541158	0.297491	32.4	0.50777	0.274997	0.129168	0.0557701	0.00326117		652.678	1.58592	1.3813	1.05989	0.727848	0.455193	32.4	0.70903	0.400976	0.204925	0.0969263	0.0414052		652.678	1.0773	0.882669	0.590677	0.371264	0.17474	32.4	0.315083	0.163188	0.0737317
	658.476	1.2466	1.09146	0.793722	0.494102	0.301272	32.6	0.481241	0.320445	0.131295	0.0501477	0.00677304		658.476	1.34265	1.14211	0.801913	0.541158	0.297491	32.6	0.510179	0.276865	0.130275	0.055984	0.00229294		658.476	1.58584	1.38123	1.05984	0.727813	0.455171	32.6	0.711831	0.403144	0.206137	0.097436	0.0412954		658.476	1.07722	0.882602	0.590633	0.371236	0.174727	32.6	0.317283	0.165083	0.074224
	664.274	1.2466	1.09137	0.793722	0.494102	0.301272	32.8	0.483668	0.322847	0.132505	0.0502968	0.0067498		664.274	1.34265	1.14211	0.801913	0.541158	0.297491	32.8	0.512645	0.279434	0.13146	0.0566539	0.00166142		664.274	1.58577	1.38117	1.05979	0.727779	0.45515	32.8	0.714376	0.405198	0.207176	0.0979017	0.0407378		664.274	1.07714	0.882536	0.590588	0.371208	0.174714	32.8	0.319434	0.166765	0.0749043
	670.072	1.2466	1.09129	0.793722	0.494102	0.301272	33	0.486243	0.325201	0.134251	0.050835	0.00699029		670.072	1.34265	1.14211	0.801913	0.541158	0.297491	33	0.514951	0.282462	0.132678	0.0576903	0.00148806		670.072	1.58569	1.3811	1.05974	0.727744	0.455128	33	0.716735	0.407008	0.208096	0.0982945	0.0398274		670.072	1.07706	0.88247	0.590544	0.37118	0.174701	33	0.321443	0.168067	0.0758118
	675.87	1.2466	1.09121	0.793722	0.494102	0.301272	33.2	0.488836	0.327344	0.136402	0.0514058	0.00750644		675.87	1.34265	1.14211	0.801913	0.541158	0.297491	33.2	0.517088	0.28561	0.133998	0.0588403	0.00177116		675.87	1.58562	1.38104	1.05969	0.72771	0.455107	33.2	0.718887	0.408765	0.208949	0.098557	0.0387765		675.87	1.07698	0.882403	0.5905	0.371152	0.174688	33.2	0.32321	0.168846	0.0767194
	681.668	1.2466	1.09113	0.793722	0.494102	0.301272	33.4	0.491273	0.329247	0.138514	0.0519959	0.00815498		681.668	1.34265	1.14211	0.801913	0.541158	0.297491	33.4	0.519093	0.288687	0.13531	0.0599028	0.00237537		681.668	1.58554	1.38097	1.05964	0.727675	0.455085	33.4	0.720826	0.410382	0.209646	0.0986111	0.0376873		681.668	1.0769	0.882337	0.590455	0.371124	0.174675	33.4	0.324751	0.169238	0.0776355
	687.466	1.2466	1.09104	0.793722	0.494102	0.301272	33.6	0.493512	0.330889	0.140532	0.0525043	0.00900303		687.466	1.34265	1.14211	0.801913	0.541158	0.297491	33.6	0.521023	0.29169	0.136614	0.0609578	0.00321896		687.466	1.58547	1.38091	1.05959	0.727641	0.455064	33.6	0.722748	0.412002	0.210153	0.0985741	0.0366499		687.466	1.07682	0.882271	0.590411	0.371097	0.174661	33.6	0.32608	0.169444	0.0783163
	693.264	1.2466	1.09096	0.793722	0.494102	0.301272	33.8	0.495621	0.332289	0.142287	0.0529954	0.00993636		693.264	1.34265	1.14211	0.801913	0.541158	0.297491	33.8	0.52299	0.294577	0.137849	0.062038	0.00429519		693.264	1.58539	1.38084	1.05954	0.727607	0.455042	33.8	0.724667	0.413571	0.210333	0.0985074	0.0358093		693.264	1.07674	0.882204	0.590366	0.371069	0.174648	33.8	0.327304	0.169683	0.0787479
	699.062	1.2466	1.09088	0.793722	0.494102	0.301272	34	0.497747	0.333525	0.143783	0.0534256	0.0109084		699.062	1.34265	1.14211	0.801913	0.541158	0.297491	34	0.524865	0.297152	0.138873	0.062959	0.00531999		699.062	1.58532	1.38078	1.05949	0.727572	0.45502	34	0.726618	0.415233	0.210383	0.0985047	0.0354473		699.062	1.07665	0.882138	0.590322	0.371041	0.174635	34	0.328581	0.170266	0.0791136
	704.86	1.2466	1.0908	0.793722	0.494102	0.301272	34.2	0.49992	0.334752	0.144971	0.0539418	0.0117983		704.86	1.34265	1.14211	0.801913	0.541158	0.297491	34.2	0.52666	0.29933	0.139686	0.0638139	0.00624416		704.86	1.58524	1.38071	1.05944	0.727538	0.454999	34.2	0.728914	0.417045	0.210519	0.0986266	0.035608		704.86	1.07657	0.882071	0.590278	0.371013	0.174622	34.2	0.329997	0.171371	0.079688
	710.658	1.2466	1.09072	0.793722	0.494102	0.301272	34.4	0.502329	0.335987	0.146013	0.0545716	0.012747		710.658	1.34265	1.14211	0.801913	0.541158	0.297491	34.4	0.528323	0.301109	0.140217	0.0645649	0.00692187		710.658	1.58517	1.38065	1.05939	0.727503	0.454977	34.4	0.731559	0.419035	0.210969	0.0990129	0.0362651		710.658	1.07649	0.882005	0.590233	0.370985	0.174609	34.4	0.331509	0.172797	0.0802928
	716.456	1.2466	1.09063	0.793722	0.494102	0.301272	34.6	0.504847	0.337252	0.146757	0.055293	0.0136274		716.456	1.34265	1.14211	0.801913	0.541158	0.297491	34.6	0.529931	0.302349	0.140574	0.0651014	0.00747762		716.456	1.58509	1.38058	1.05934	0.727469	0.454956	34.6	0.734364	0.421176	0.211948	0.0995974	0.0374236		716.456	1.07641	0.881939	0.590189	0.370957	0.174596	34.6	0.332996	0.174382	0.0810019
	722.254	1.2466	1.09055	0.793722	0.494102	0.301272	34.8	0.507463	0.338515	0.14727	0.0560074	0.014434		722.254	1.34265	1.14211	0.801913	0.541158	0.297491	34.8	0.531394	0.303113	0.140768	0.0653332	0.00782589		722.254	1.58502	1.38051	1.05929	0.727434	0.454934	34.8	0.737244	0.423451	0.213482	0.100382	0.0389321		722.254	1.07633	0.881872	0.590144	0.370929	0.174583	34.8	0.334596	0.17608	0.08192
	728.052	1.2466	1.09047	0.793722	0.494102	0.301272	35	0.510039	0.339862	0.147562	0.0566046	0.0151129		728.052	1.34265	1.14211	0.801913	0.541158	0.297491	35	0.532853	0.303712	0.140922	0.0654381	0.00808843		728.052	1.58494	1.38045	1.05924	0.7274	0.454913	35	0.740229	0.425687	0.215289	0.10133	0.0405312		728.052	1.07625	0.881806	0.5901	0.370901	0.174569	35	0.336503	0.177774	0.082957
	733.85	1.2466	1.09039	0.793722	0.494102	0.301272	35.2	0.512545	0.341431	0.147762	0.0570835	0.015725		733.85	1.34265	1.14211	0.801913	0.541158	0.297491	35.2	0.534483	0.304473	0.141121	0.0655864	0.00830274		733.85	1.58487	1.38038	1.05919	0.727365	0.454891	35.2	0.743145	0.4278	0.217204	0.102381	0.0419189		733.85	1.07617	0.88174	0.590056	0.370873	0.174556	35.2	0.338828	0.179539	0.0839008
	739.648	1.2466	1.0903	0.793722	0.494102	0.301272	35.4	0.514576	0.343336	0.147737	0.0571945	0.0160493		739.648	1.34265	1.14211	0.801913	0.541158	0.297491	35.4	0.53646	0.305607	0.141425	0.0659087	0.00869342		739.648	1.58479	1.38032	1.05914	0.727331	0.45487	35.4	0.745977	0.429978	0.219241	0.103423	0.0431484		739.648	1.07609	0.881674	0.590011	0.370845	0.174543	35.4	0.341305	0.181471	0.0845296
	745.446	1.2466	1.09022	0.793722	0.494102	0.301272	35.6	0.516154	0.345459	0.147569	0.0569238	0.0160745		745.446	1.34265	1.14211	0.801913	0.541158	0.297491	35.6	0.538629	0.307219	0.141963	0.0664469	0.00910327		745.446	1.58472	1.38025	1.05908	0.727297	0.454848	35.6	0.748651	0.432225	0.221196	0.10447	0.0441604		745.446	1.07601	0.881607	0.589967	0.370818	0.17453	35.6	0.343979	0.183446	0.0848898
	751.244	1.2466	1.09014	0.793722	0.494102	0.301272	35.8	0.517531	0.347811	0.147384	0.0563821	0.0158881		751.244	1.34265	1.14211	0.801913	0.541158	0.297491	35.8	0.541073	0.309286	0.142668	0.0672758	0.00949427		751.244	1.58464	1.38019	1.05903	0.727262	0.454827	35.8	0.751199	0.434504	0.223129	0.105513	0.0449826		751.244	1.07593	0.881541	0.589923	0.37079	0.174517	35.8	0.34645	0.185235	0.0849866
	757.042	1.2466	1.09006	0.793722	0.494102	0.301272	36	0.518809	0.350108	0.147364	0.0558624	0.0156516		757.042	1.34265	1.14211	0.801913	0.541158	0.297491	36	0.543773	0.311665	0.143465	0.0683685	0.00988566		757.042	1.58457	1.38012	1.05898	0.727228	0.454805	36	0.753587	0.436798	0.225087	0.106485	0.0455726		757.042	1.07584	0.881475	0.589878	0.370762	0.174504	36	0.348619	0.186909	0.084994
	762.84	1.2466	1.08998	0.793722	0.494102	0.301272	36.2	0.520042	0.352201	0.147488	0.0555972	0.0154328		762.84	1.34265	1.14211	0.801913	0.541158	0.297491	36.2	0.546548	0.314046	0.144192	0.0694621	0.0102088		762.84	1.58449	1.38006	1.05893	0.727193	0.454784	36.2	0.755973	0.438999	0.227055	0.107378	0.0459641		762.84	1.07576	0.881408	0.589834	0.370734	0.174491	36.2	0.350297	0.188211	0.0849917
	768.638	1.2466	1.08989	0.793722	0.494102	0.301272	36.4	0.52139	0.353931	0.147774	0.055668	0.0152811		768.638	1.34265	1.14211	0.801913	0.541158	0.297491	36.4	0.549085	0.316045	0.144857	0.0702853	0.0103484		768.638	1.58442	1.37999	1.05888	0.727159	0.454762	36.4	0.758375	0.441008	0.228744	0.108232	0.0461208		768.638	1.07568	0.881342	0.589789	0.370706	0.174478	36.4	0.351721	0.18906	0.0851805
	774.436	1.2466	1.08981	0.793722	0.494102	0.301272	36.6	0.522872	0.355436	0.148192	0.0559735	0.0150702		774.436	1.34265	1.14211	0.801913	0.541158	0.297491	36.6	0.551625	0.317678	0.145676	0.0708121	0.0104012		774.436	1.58434	1.37993	1.05883	0.727124	0.45474	36.6	0.760802	0.442584	0.230119	0.108975	0.0460167		774.436	1.0756	0.881276	0.589745	0.370678	0.174464	36.6	0.352804	0.189314	0.0853965
	780.234	1.2466	1.08973	0.793722	0.494102	0.301272	36.8	0.524333	0.35674	0.148734	0.0563603	0.0148464		780.234	1.34265	1.14211	0.801913	0.541158	0.297491	36.8	0.554372	0.319097	0.146771	0.0710951	0.010396		780.234	1.58427	1.37986	1.05878	0.72709	0.454719	36.8	0.763222	0.443981	0.231354	0.109638	0.0458603		780.234	1.07552	0.88121	0.589701	0.37065	0.174451	36.8	0.353654	0.189055	0.0855836
	786.032	1.2466	1.08965	0.793722	0.494102	0.301272	37	0.525718	0.35798	0.149334	0.0567293	0.0146733		786.032	1.34265	1.14211	0.801913	0.541158	0.297491	37	0.55747	0.320463	0.148238	0.0712989	0.0104571		786.032	1.58419	1.3798	1.05873	0.727055	0.454697	37	0.765792	0.445365	0.232474	0.110264	0.0456851		786.032	1.07544	0.881143	0.589656	0.370622	0.174438	37	0.354251	0.188352	0.0857346
	791.83	1.2466	1.08956	0.793722	0.494102	0.301272	37.2	0.527282	0.359113	0.150133	0.0569446	0.0146257		791.83	1.34265	1.14211	0.801913	0.541158	0.297491	37.2	0.56088	0.321893	0.149841	0.0715842	0.0106928		791.83	1.58412	1.37973	1.05868	0.727021	0.454676	37.2	0.768493	0.44704	0.233609	0.111062	0.045633		791.83	1.07536	0.881077	0.589612	0.370595	0.174425	37.2	0.35477	0.187636	0.0858446
	797.628	1.2466	1.08948	0.793722	0.494102	0.301272	37.4	0.529124	0.360227	0.151163	0.05718	0.0146678		797.628	1.34265	1.14211	0.801913	0.541158	0.297491	37.4	0.564635	0.323356	0.151442	0.0721694	0.0111157		797.628	1.58404	1.37967	1.05863	0.726987	0.454654	37.4	0.771303	0.448839	0.234753	0.111906	0.045691		797.628	1.07528	0.881011	0.589568	0.370567	0.174412	37.4	0.355283	0.187026	0.0860783
	803.426*	1.24660242*	1.0894	0.79372209*	0.49410231*	0.3012717*	37.6	0.531343	0.361348	0.152321	0.0574785	0.0149257		803.426	1.34265	1.14211	0.801913	0.541158	0.297491	37.6	0.568367	0.324542	0.152658	0.0729337	0.0114213		803.426	1.58397	1.3796	1.05858	0.726952	0.454633	37.6	0.774279	0.450925	0.236145	0.112812	0.0459107		803.426	1.0752	0.880944	0.589523	0.370539	0.174399	37.6	0.355815	0.186781	0.0863926
	809.224*	1.24660242*	1.08932	0.79372209*	0.49410231*	0.3012717*	37.8	0.533904	0.362489	0.153531	0.0580571	0.0153556		809.224	1.34265	1.14211	0.801913	0.541158	0.297491	37.8	0.571911	0.325357	0.153536	0.073704	0.0115757		809.224	1.58389	1.37953	1.05853	0.726918	0.454611	37.8	0.777491	0.453081	0.237671	0.113555	0.0461722		809.224	1.07512	0.880878	0.589479	0.370511	0.174386	37.8	0.356388	0.186809	0.0866992
	815.022*	1.24660242*	1.08924	0.79372209*	0.49410231*	0.3012717*	38	0.536992	0.363679	0.154933	0.0589096	0.016024		815.022	1.34265	1.14211	0.801913	0.541158	0.297491	38	0.574945	0.325941	0.154011	0.0741412	0.0114391		815.022	1.58382	1.37947	1.05848	0.726883	0.45459	38	0.780628	0.455269	0.239246	0.114207	0.0464567		815.022	1.07504	0.880812	0.589435	0.370483	0.174373	38	0.357004	0.187078	0.086814
	820.82*	1.24660242*	1.08915	0.79372209*	0.49410231*	0.3012717*	38.2	0.540188	0.364988	0.156404	0.0599503	0.0167892		820.82	1.34265	1.14211	0.801913	0.541158	0.297491	38.2	0.577435	0.326504	0.154412	0.0743154	0.0111524		820.82	1.58374	1.3794	1.05843	0.726849	0.454568	38.2	0.783507	0.457279	0.240696	0.114576	0.04671		820.82	1.07496	0.880746	0.58939	0.370455	0.17436	38.2	0.357651	0.187432	0.0868938
	826.618*	1.24660242*	1.08907	0.79372209*	0.49410231*	0.3012717*	38.4	0.543424	0.366487	0.157961	0.0609476	0.0176994		826.618	1.34265	1.14211	0.801913	0.541158	0.297491	38.4	0.579316	0.327261	0.154828	0.0741718	0.0106155		826.618	1.58367	1.37934	1.05838	0.726815	0.454547	38.4	0.786106	0.459098	0.241954	0.114822	0.0468467		826.618	1.07487	0.880679	0.589346	0.370427	0.174346	38.4	0.358508	0.188109	0.0870085
	832.416*	1.24660242*	1.08899	0.79372209*	0.49410231*	0.3012717*	38.6	0.546628	0.368198	0.159749	0.0619954	0.0188066		832.416	1.34265	1.14211	0.801913	0.541158	0.297491	38.6	0.580851	0.328437	0.155352	0.0739281	0.0100521		832.416	1.58359	1.37927	1.05833	0.72678	0.454525	38.6	0.788361	0.460664	0.242871	0.114876	0.0467785		832.416	1.07479	0.880613	0.589302	0.370399	0.174333	38.6	0.359882	0.189232	0.0873116
	838.214*	1.24660242*	1.08891	0.79372209*	0.49410231*	0.3012717*	38.8	0.549701	0.370209	0.161701	0.0629007	0.0200122		838.214	1.34265	1.14211	0.801913	0.541158	0.297491	38.8	0.581967	0.329939	0.155855	0.0735629	0.00944589		838.214	1.58352	1.37921	1.05828	0.726746	0.454504	38.8	0.790376	0.462174	0.243543	0.114943	0.0465687		838.214	1.07471	0.880547	0.589257	0.370372	0.17432	38.8	0.361837	0.19103	0.0878783
	844.012*	1.24660242*	1.08882	0.79372209*	0.49410231*	0.3012717*	39	0.552348	0.372431	0.163543	0.0636413	0.0211752		844.012	1.34265	1.14211	0.801913	0.541158	0.297491	39	0.582762	0.331564	0.156449	0.0733826	0.00890514		844.012	1.58344	1.37914	1.05823	0.726711	0.454482	39	0.792388	0.463677	0.244136	0.115032	0.0463045		844.012	1.07463	0.880481	0.589213	0.370344	0.174307	39	0.364287	0.193338	0.0887714
	849.81*	1.24660242*	1.08874	0.79372209*	0.49410231*	0.3012717*	39.2	0.554643	0.374757	0.165108	0.0642358	0.0221281		849.81	1.34265	1.14211	0.801913	0.541158	0.297491	39.2	0.583198	0.333017	0.156987	0.0732285	0.00823198		849.81	1.58337	1.37908	1.05818	0.726677	0.454461	39.2	0.79452	0.465254	0.244695	0.115294	0.0460588		849.81	1.07455	0.880415	0.589169	0.370316	0.174294	39.2	0.367171	0.196065	0.0900643
	855.608*	1.24660242*	1.08866	0.79372209*	0.49410231*	0.3012717*	39.4	0.556666	0.377014	0.166338	0.0648022	0.0228002		855.608	1.34265	1.14211	0.801913	0.541158	0.297491	39.4	0.58365	0.334374	0.157624	0.0733483	0.00768817		855.608	1.58329	1.37901	1.05813	0.726642	0.454439	39.4	0.796828	0.466942	0.245355	0.115637	0.0458385		855.608	1.07447	0.880348	0.589125	0.370288	0.174281	39.4	0.370115	0.198876	0.0915333
	861.406*	1.24660242*	1.08858	0.79372209*	0.49410231*	0.3012717*	39.6	0.558347	0.379048	0.167145	0.065201	0.0231209		861.406	1.34265	1.14211	0.801913	0.541158	0.297491	39.6	0.584283	0.335504	0.158335	0.0736714	0.00733802		861.406	1.58322	1.37895	1.05808	0.726608	0.454418	39.6	0.799354	0.468722	0.246083	0.116096	0.0456773		861.406	1.07439	0.880282	0.58908	0.37026	0.174268	39.6	0.372869	0.201578	0.0931834
	867.204*	1.24660242*	1.0885	0.79372209*	0.49410231*	0.3012717*	39.8	0.559745	0.380773	0.167542	0.0653811	0.0230575		867.204	1.34265	1.14211	0.801913	0.541158	0.297491	39.8	0.585153	0.336512	0.159095	0.0741793	0.00725678		867.204	1.58314	1.37888	1.05803	0.726574	0.454396	39.8	0.80205	0.470566	0.246784	0.116529	0.0455224		867.204	1.07431	0.880216	0.589036	0.370232	0.174255	39.8	0.375338	0.203838	0.0949088
	873.002*	1.24660242*	1.08841	0.79372209*	0.49410231*	0.3012717*	40	0.560869	0.382263	0.167606	0.0653258	0.0226015		873.002	1.34265	1.14211	0.801913	0.541158	0.297491	40	0.58635	0.337415	0.159704	0.0746805	0.00742684		873.002	1.58307	1.37882	1.05798	0.726539	0.454375	40	0.804775	0.472528	0.247427	0.117014	0.0453671		873.002	1.07423	0.88015	0.588992	0.370205	0.174242	40	0.377681	0.205782	0.0967154
	878.8*	1.24660242*	1.08833	0.79372209*	0.49410231*	0.3012717*	40.2	0.561735	0.383686	0.16753	0.0650409	0.0217896		878.8	1.34265	1.14211	0.801913	0.541158	0.297491	40.2	0.588096	0.338544	0.16053	0.0754252	0.00788577		878.8	1.58299	1.37875	1.05793	0.726505	0.454353	40.2	0.807438	0.474523	0.248126	0.117459	0.0451989		878.8	1.07415	0.880084	0.588947	0.370177	0.174228	40.2	0.379824	0.207338	0.098359
							40.4	0.562431	0.385146	0.167387	0.0645755	0.0207548								40.4	0.590406	0.339843	0.161505	0.076341	0.00860701								40.4	0.81011	0.476762	0.249197	0.118149	0.0451682								40.4	0.381836	0.208559	0.0999124
							40.6	0.563081	0.386674	0.167216	0.063874	0.0195345								40.6	0.59315	0.341352	0.162764	0.0774669	0.00966339								40.6	0.812851	0.479371	0.250633	0.119127	0.0452992								40.6	0.383679	0.209573	0.101404
							40.8	0.563928	0.388151	0.167112	0.0631469	0.018333								40.8	0.596162	0.343176	0.164165	0.0788069	0.0110632								40.8	0.815743	0.482339	0.25249	0.120474	0.0456268								40.8	0.385383	0.210629	0.102795
							41	0.565112	0.389552	0.167038	0.0625306	0.0172411								41	0.599305	0.345235	0.165715	0.0803742	0.012642								41	0.818746	0.485331	0.254714	0.121968	0.0462344								41	0.386844	0.211568	0.103974
							41.2	0.566774	0.390813	0.167099	0.0621517	0.0164529								41.2	0.602425	0.347366	0.167145	0.0818879	0.0142741								41.2	0.821727	0.488157	0.257167	0.123542	0.0471059								41.2	0.387994	0.212392	0.104748
							41.4	0.568722	0.391893	0.167441	0.0620691	0.01588								41.4	0.605313	0.349581	0.168462	0.0831782	0.0157797								41.4	0.824493	0.490649	0.259595	0.124873	0.0481667								41.4	0.388957	0.213046	0.105042
							41.6	0.570876	0.39297	0.16821	0.0622238	0.0154403								41.6	0.607816	0.352061	0.169566	0.0840855	0.0171501								41.6	0.827	0.492877	0.26185	0.12602	0.0493678								41.6	0.389891	0.213687	0.10479
							41.8	0.573037	0.394258	0.169267	0.0626304	0.01513								41.8	0.610113	0.354729	0.17078	0.0847838	0.0184009								41.8	0.828974	0.494603	0.263761	0.126826	0.0505126								41.8	0.390907	0.214328	0.104166
							42	0.575191	0.395802	0.170607	0.0632013	0.014996								42	0.612222	0.357423	0.172039	0.0851307	0.0194715								42	0.830438	0.49595	0.265246	0.127323	0.051482								42	0.392172	0.215072	0.10332
							42.2	0.577325	0.39761	0.172207	0.0640224	0.0151051								42.2	0.61416	0.359969	0.173135	0.0851239	0.0203361								42.2	0.831567	0.497107	0.266341	0.127589	0.0522845								42.2	0.393973	0.215916	0.102524
							42.4	0.57947	0.399825	0.173749	0.0648731	0.0154036								42.4	0.615657	0.361971	0.173915	0.0846709	0.0207163								42.4	0.832706	0.498143	0.266955	0.127696	0.0528505								42.4	0.396163	0.216818	0.101755
							42.6	0.581628	0.402297	0.175093	0.0659153	0.0159948								42.6	0.616887	0.363487	0.174631	0.084123	0.0206292								42.6	0.833913	0.499029	0.267269	0.127636	0.0531469								42.6	0.398494	0.217502	0.101005
							42.8	0.583616	0.404821	0.176157	0.066919	0.0166555								42.8	0.61795	0.364456	0.175102	0.0834579	0.0201707								42.8	0.835285	0.50007	0.267447	0.127546	0.0534445								42.8	0.400637	0.217994	0.100253
							43	0.585388	0.407117	0.177074	0.0678558	0.0173002								43	0.619041	0.365212	0.17565	0.0830743	0.0196622								43	0.8369	0.501364	0.267632	0.127508	0.0537465								43	0.402615	0.21835	0.0996061
							43.2	0.586964	0.409281	0.177824	0.0685757	0.0178979								43.2	0.620114	0.365708	0.176379	0.0829829	0.0191596								43.2	0.838711	0.502888	0.2678	0.127507	0.0539861								43.2	0.404279	0.218664	0.0991939
							43.4	0.588481	0.411158	0.178545	0.0692103	0.0185475								43.4	0.621359	0.366328	0.177225	0.083299	0.0187619								43.4	0.840547	0.504818	0.268037	0.127553	0.0541818								43.4	0.405776	0.219144	0.099133
							43.6	0.58984	0.412778	0.179219	0.0697867	0.0192369								43.6	0.622697	0.366905	0.177871	0.0837722	0.0183282								43.6	0.842508	0.50715	0.268543	0.127785	0.0543413								43.6	0.407292	0.219938	0.0995616
							43.8	0.591228	0.414259	0.179974	0.0704056	0.0200243								43.8	0.624197	0.367712	0.178625	0.0845156	0.0177794								43.8	0.844719	0.509839	0.269307	0.128246	0.0544507								43.8	0.409005	0.220919	0.100501
							44	0.592666	0.41587	0.180712	0.071055	0.0208072								44	0.625954	0.368562	0.179459	0.0853896	0.0172105								44	0.847229	0.512762	0.27031	0.129054	0.0546149								44	0.410657	0.221823	0.101791
							44.2	0.59411	0.417394	0.181425	0.0716524	0.0215206								44.2	0.627919	0.369634	0.180351	0.0864901	0.0166817								44.2	0.850018	0.51585	0.27158	0.130089	0.0549705								44.2	0.412181	0.222743	0.103319
							44.4	0.595684	0.418758	0.182232	0.0724301	0.0223171								44.4	0.630059	0.370923	0.181386	0.0877477	0.0165471								44.4	0.853081	0.518773	0.273117	0.131328	0.055434								44.4	0.413487	0.223564	0.105081
							44.6	0.597505	0.419922	0.183217	0.0733786	0.0231407								44.6	0.632297	0.372342	0.182562	0.0890289	0.0166932								44.6	0.856154	0.521362	0.274844	0.13255	0.0561827								44.6	0.414543	0.224157	0.106877
							44.8	0.599464	0.420909	0.18431	0.0744546	0.0239829								44.8	0.634406	0.373708	0.183704	0.0900338	0.0169953								44.8	0.859069	0.523546	0.276717	0.13369	0.0570505								44.8	0.415379	0.224707	0.108541
							45	0.601353	0.4217	0.185423	0.0755307	0.0246714								45	0.636247	0.375082	0.184724	0.090732	0.0173278								45	0.861858	0.525513	0.278814	0.134599	0.058011								45	0.41629	0.225445	0.110034
							45.2	0.603131	0.422538	0.186357	0.0765918	0.0250749								45.2	0.637828	0.376461	0.185725	0.0910146	0.0177755								45.2	0.864575	0.527388	0.280909	0.13542	0.0589096								45.2	0.417452	0.2265	0.111336
							45.4	0.604613	0.423547	0.187104	0.077553	0.0251242								45.4	0.639355	0.377851	0.186733	0.0910202	0.0182113								45.4	0.866975	0.529186	0.282775	0.136069	0.0598919								45.4	0.4188	0.227731	0.112381
							45.6	0.605788	0.424765	0.187657	0.0782454	0.0248025								45.6	0.640884	0.379268	0.18752	0.0907854	0.0186738								45.6	0.869093	0.530905	0.284198	0.136488	0.0607381								45.6	0.420304	0.229065	0.113137
							45.8	0.606739	0.426194	0.188123	0.0787589	0.0242213								45.8	0.642452	0.380644	0.187962	0.0904369	0.0192139								45.8	0.87104	0.532465	0.285157	0.13677	0.0614794								45.8	0.421854	0.230316	0.11352
							46	0.60775	0.427849	0.188364	0.0791183	0.0235939								46	0.644044	0.381802	0.188106	0.090064	0.019556								46	0.872838	0.533893	0.285662	0.136878	0.0619289								46	0.42312	0.231294	0.113404
							46.2	0.608915	0.429493	0.18875	0.0794655	0.0230643								46.2	0.645861	0.382733	0.188133	0.0898037	0.0197709								46.2	0.874538	0.535328	0.286047	0.136944	0.0622196								46.2	0.424071	0.231909	0.112955
							46.4	0.610097	0.431121	0.18915	0.0795651	0.0224961								46.4	0.647628	0.383391	0.188073	0.0896471	0.0198354								46.4	0.876332	0.536904	0.286558	0.137047	0.062279								46.4	0.424763	0.232447	0.112323
							46.6	0.611387	0.432606	0.189755	0.0795942	0.0219317								46.6	0.649329	0.38401	0.188293	0.0897269	0.0198624								46.6	0.87834	0.538648	0.287257	0.13745	0.0622604								46.6	0.425488	0.233214	0.111829
							46.8	0.613041	0.433977	0.19058	0.079667	0.0214667								46.8	0.651015	0.384628	0.188801	0.0900814	0.0197901								46.8	0.880425	0.54053	0.288279	0.138036	0.0621822								46.8	0.4264	0.234228	0.111623
							47	0.614974	0.435193	0.191775	0.0797636	0.0211329								47	0.652773	0.385459	0.189495	0.0906651	0.0197582								47	0.882488	0.542626	0.289556	0.138928	0.0622419								47	0.427585	0.235666	0.111868
							47.2	0.617027	0.436333	0.193067	0.0799614	0.0210196								47.2	0.654458	0.386593	0.19022	0.0914263	0.0197141								47.2	0.884549	0.544688	0.290976	0.139958	0.0624212								47.2	0.428914	0.23716	0.112346
							47.4	0.619282	0.437494	0.194546	0.0803132	0.0212652								47.4	0.6564	0.388111	0.191208	0.0924941	0.0197162								47.4	0.886746	0.54669	0.292256	0.141119	0.0627499								47.4	0.43045	0.238475	0.112918
							47.6	0.621565	0.438827	0.195981	0.0808034	0.0218703								47.6	0.658701	0.389815	0.192345	0.0938369	0.0198136								47.6	0.888999	0.548548	0.293365	0.142302	0.0631695								47.6	0.431997	0.239535	0.113449
							47.8	0.623737	0.440234	0.197351	0.081294	0.0227335								47.8	0.661245	0.39166	0.193408	0.0952982	0.0199405								47.8	0.891275	0.550336	0.294346	0.143518	0.0635357								47.8	0.433597	0.240617	0.114112
							48	0.625821	0.441706	0.198688	0.0819587	0.0237695								48	0.66381	0.393538	0.19437	0.0966163	0.0201415								48	0.89353	0.55192	0.295394	0.144763	0.0637569								48	0.435221	0.241698	0.114944
							48.2	0.627826	0.443223	0.200044	0.082631	0.0248618								48.2	0.666094	0.3954	0.19527	0.0976261	0.0201394								48.2	0.895631	0.55351	0.296553	0.145911	0.0639034								48.2	0.436899	0.242914	0.115937
							48.4	0.629698	0.444708	0.201372	0.0833338	0.0259525								48.4	0.668059	0.397271	0.196042	0.0981432	0.0199963								48.4	0.897484	0.555109	0.29789	0.146919	0.0639932								48.4	0.438557	0.244315	0.116939
							48.6	0.631593	0.44613	0.202884	0.0840625	0.0269445								48.6	0.669623	0.399186	0.196771	0.0982617	0.0197914								48.6	0.899135	0.556823	0.299354	0.147688	0.0640911								48.6	0.440246	0.245915	0.117979
							48.8	0.633482	0.447514	0.204558	0.0848428	0.027833								48.8	0.670912	0.401033	0.197644	0.0980152	0.0197338								48.8	0.900661	0.558429	0.300695	0.148309	0.064292								48.8	0.441776	0.247562	0.118897
							49	0.635366	0.448751	0.206496	0.0856392	0.0286941								49	0.672115	0.402957	0.198665	0.0976868	0.0198422								49	0.901938	0.559602	0.301714	0.148603	0.0645921								49	0.443051	0.249119	0.11956
							49.2	0.637272	0.449867	0.208435	0.0863569	0.0295561								49.2	0.673661	0.405024	0.199781	0.0974296	0.0203131								49.2	0.903269	0.560378	0.302547	0.148679	0.0648217								49.2	0.444087	0.250481	0.119873
							49.4	0.639145	0.450933	0.210264	0.086956	0.0304115								49.4	0.675438	0.407058	0.200919	0.0973342	0.02103								49.4	0.904831	0.560973	0.303508	0.148643	0.065077								49.4	0.444937	0.251594	0.119983
							49.6	0.64091	0.451987	0.211794	0.0873352	0.0312648								49.6	0.677442	0.408937	0.201961	0.0973112	0.0217311								49.6	0.90676	0.561625	0.304761	0.148544	0.0653045								49.6	0.445697	0.252441	0.120119
							49.8	0.642585	0.452998	0.213203	0.0875797	0.0319925								49.8	0.679665	0.410841	0.202944	0.0974971	0.0224415								49.8	0.908939	0.562496	0.306141	0.148313	0.065556								49.8	0.446564	0.253104	0.120334
							50	0.644261	0.454108	0.214378	0.0877531	0.0325207								50	0.68214	0.412912	0.204053	0.0978655	0.0230975								50	0.911235	0.56379	0.307623	0.148051	0.0657418								50	0.447618	0.253816	0.120641
							50.2	0.646061	0.455257	0.21558	0.0879555	0.032801								50.2	0.684708	0.414949	0.205302	0.0983527	0.0236488								50.2	0.913407	0.565304	0.308915	0.1478	0.065948								50.2	0.448854	0.254642	0.121076
							50.4	0.648068	0.456459	0.216973	0.0883199	0.0329268								50.4	0.687158	0.416846	0.206661	0.0988691	0.0240268								50.4	0.915291	0.566895	0.309977	0.1477	0.066124								50.4	0.450243	0.255623	0.121671
							50.6	0.65017	0.457715	0.218382	0.0887804	0.0329507								50.6	0.689381	0.418525	0.208157	0.0994363	0.02439								50.6	0.916883	0.568602	0.310669	0.147852	0.0663797								50.6	0.451498	0.256516	0.122133
							50.8	0.652238	0.458982	0.219498	0.0892214	0.033065								50.8	0.691438	0.420013	0.209777	0.100086	0.024699								50.8	0.918467	0.570447	0.311236	0.148321	0.0666467								50.8	0.452619	0.257074	0.122275
							51	0.654286	0.46035	0.220213	0.089443	0.0332919								51	0.693348	0.421136	0.211339	0.10092	0.0248905								51	0.920415	0.572646	0.311708	0.149109	0.066998								51	0.453797	0.25731	0.122202
							51.2	0.6561	0.461878	0.220431	0.0894694	0.0334768								51.2	0.695141	0.422087	0.212661	0.102051	0.0249652								51.2	0.922879	0.575395	0.312514	0.150311	0.0675346								51.2	0.455153	0.25753	0.12209
							51.4	0.657725	0.463463	0.220242	0.0893358	0.0335308								51.4	0.696785	0.422958	0.213525	0.103415	0.024873								51.4	0.925657	0.57855	0.31371	0.151656	0.0681752								51.4	0.456621	0.257769	0.121966
							51.6	0.659032	0.465024	0.219742	0.0891314	0.0333038								51.6	0.698215	0.423994	0.214006	0.10487	0.0246834								51.6	0.928381	0.581635	0.315344	0.153038	0.0688323								51.6	0.458178	0.258023	0.121982
							51.8	0.660271	0.466592	0.21913	0.0889417	0.0328461								51.8	0.699359	0.424994	0.214226	0.106185	0.0243377								51.8	0.930757	0.584561	0.3171	0.154246	0.06937								51.8	0.459673	0.258403	0.122309
							52	0.661311	0.468067	0.218507	0.0887887	0.032215								52	0.700177	0.425885	0.214211	0.107117	0.0239819								52	0.932748	0.587127	0.31889	0.155224	0.0698496								52	0.461066	0.258852	0.122887
							52.2	0.662414	0.469477	0.218076	0.0887851	0.031736								52.2	0.700476	0.426335	0.214074	0.107471	0.0235028								52.2	0.934268	0.589206	0.320555	0.15593	0.0701133								52.2	0.462258	0.259418	0.123699
							52.4	0.66344	0.470726	0.217667	0.0887752	0.031376								52.4	0.700749	0.426691	0.214085	0.107559	0.0232279								52.4	0.935561	0.590807	0.321979	0.156538	0.0701968								52.4	0.4632	0.260051	0.124554
							52.6	0.664569	0.471769	0.217427	0.0888884	0.0312619								52.6	0.701285	0.427146	0.214373	0.107754	0.0231123								52.6	0.936861	0.592172	0.323194	0.157082	0.0700947								52.6	0.464055	0.260927	0.125293
							52.8	0.665657	0.47276	0.217304	0.0890364	0.0313253								52.8	0.702288	0.428049	0.214856	0.10822	0.0232078								52.8	0.938553	0.593562	0.324599	0.157734	0.0701349								52.8	0.465027	0.262116	0.125898
							53	0.666626	0.473784	0.217329	0.0892875	0.0313949								53	0.703632	0.429262	0.215444	0.108951	0.0234125								53	0.94046	0.594926	0.326271	0.158525	0.0703269								53	0.466251	0.26361	0.126536
							53.2	0.667366	0.474904	0.217344	0.0894929	0.031211								53.2	0.705494	0.430902	0.216	0.109979	0.0238114								53.2	0.942478	0.59619	0.327923	0.159419	0.0706497								53.2	0.467809	0.265309	0.127325
							53.4	0.668195	0.476207	0.217578	0.0898443	0.0308446								53.4	0.707742	0.432704	0.216465	0.111136	0.0242966								53.4	0.944367	0.597325	0.329384	0.160296	0.0711567								53.4	0.469679	0.26711	0.128216
							53.6	0.669345	0.477807	0.21814	0.0902986	0.03059								53.6	0.710145	0.434379	0.216767	0.112026	0.0247349								53.6	0.946001	0.598365	0.330601	0.161227	0.0717219								53.6	0.471752	0.268966	0.129235
							53.8	0.670607	0.479635	0.219052	0.0907971	0.0304622								53.8	0.712481	0.435805	0.217052	0.112589	0.0251365								53.8	0.947187	0.599243	0.331414	0.162191	0.0721709								53.8	0.473797	0.270649	0.130265
							54	0.672004	0.481602	0.220432	0.0915193	0.0306451								54	0.714646	0.436964	0.217406	0.112712	0.0255536								54	0.948101	0.600134	0.33186	0.163318	0.0725668								54	0.475647	0.272124	0.131263
							54.2	0.673574	0.483528	0.222193	0.0926155	0.0312224								54.2	0.71666	0.437888	0.217994	0.112559	0.0260354								54.2	0.949085	0.601156	0.332134	0.16443	0.0730784								54.2	0.477223	0.273094	0.131858
							54.4	0.675222	0.485431	0.224042	0.0939329	0.0321526								54.4	0.718367	0.438706	0.218775	0.112221	0.0264553								54.4	0.950355	0.602343	0.332445	0.165657	0.0736125								54.4	0.478825	0.273764	0.132124
							54.6	0.676909	0.487435	0.225765	0.0954605	0.0331287								54.6	0.719846	0.439649	0.21967	0.112046	0.0268554								54.6	0.952007	0.603737	0.332899	0.166847	0.0743267								54.6	0.480374	0.274041	0.13205
							54.8	0.678575	0.489356	0.227339	0.0972168	0.0340457								54.8	0.721204	0.440661	0.220589	0.11218	0.0272732								54.8	0.954075	0.605276	0.333811	0.16802	0.0752569								54.8	0.48198	0.274169	0.131778
							55	0.680331	0.491142	0.228796	0.0991531	0.0350004								55	0.722568	0.441889	0.221502	0.112715	0.0277075								55	0.956209	0.606782	0.335002	0.168855	0.0761581								55	0.483419	0.274036	0.131383
							55.2	0.681968	0.492783	0.229974	0.100875	0.0357822								55.2	0.72389	0.443278	0.222368	0.113374	0.0281454								55.2	0.958047	0.608089	0.33629	0.169311	0.0767302								55.2	0.484647	0.273921	0.131241
							55.4	0.683475	0.494171	0.230931	0.102367	0.0364277								55.4	0.725067	0.444426	0.223093	0.113805	0.0284209								55.4	0.959651	0.609347	0.337504	0.169266	0.0769621								55.4	0.485598	0.273954	0.131427
							55.6	0.684629	0.495249	0.231698	0.103432	0.0370318								55.6	0.726023	0.445328	0.223669	0.113851	0.0285848								55.6	0.96108	0.610538	0.338709	0.168813	0.0768346								55.6	0.486535	0.27435	0.131962
							55.8	0.685754	0.496135	0.232409	0.104276	0.0377699								55.8	0.726752	0.44613	0.22419	0.113576	0.0285383								55.8	0.962395	0.611832	0.339704	0.168237	0.0764181								55.8	0.487434	0.275042	0.132771
							56	0.686879	0.496897	0.232877	0.104707	0.0383374								56	0.727549	0.447146	0.224803	0.113427	0.0284735								56	0.963772	0.61332	0.340524	0.167788	0.0758442								56	0.488461	0.276099	0.133673
							56.2	0.688214	0.497587	0.233338	0.104928	0.038865								56.2	0.728441	0.448475	0.225584	0.113603	0.0283377								56.2	0.965401	0.615093	0.341396	0.167795	0.0754832								56.2	0.489734	0.27746	0.134555
							56.4	0.689798	0.498344	0.233841	0.104828	0.0393023								56.4	0.729544	0.450344	0.226558	0.114251	0.0283373								56.4	0.967225	0.616953	0.342537	0.168289	0.0755156								56.4	0.491274	0.27903	0.135546
							56.6	0.691617	0.499113	0.23435	0.104539	0.0395401								56.6	0.730908	0.4524	0.227702	0.115232	0.0284897								56.6	0.969258	0.618914	0.343856	0.169379	0.0759174								56.6	0.49289	0.280523	0.136598
							56.8	0.693488	0.499934	0.23459	0.103764	0.0393525								56.8	0.732497	0.454284	0.228818	0.116433	0.0288153								56.8	0.971256	0.62076	0.345092	0.170662	0.0764388								56.8	0.494545	0.28191	0.137713
							57	0.69538	0.500799	0.234807	0.102791	0.039095								57	0.73407	0.455774	0.229928	0.117488	0.0292262								57	0.973247	0.622626	0.346442	0.172072	0.0771296								57	0.496205	0.283096	0.138927
							57.2	0.69716	0.501734	0.235101	0.101693	0.0389609								57.2	0.735647	0.45706	0.230962	0.118374	0.0298604								57.2	0.974985	0.624548	0.347671	0.173316	0.0777345								57.2	0.49775	0.284076	0.140114
							57.4	0.698702	0.502768	0.23559	0.100819	0.0389623								57.4	0.737333	0.458298	0.232037	0.119012	0.0306906								57.4	0.976428	0.626582	0.34875	0.174385	0.0781858								57.4	0.499075	0.284801	0.141074
							57.6	0.700077	0.503904	0.236335	0.100338	0.0391409								57.6	0.738987	0.45945	0.233055	0.11936	0.0314977								57.6	0.977676	0.628578	0.349599	0.175155	0.078512								57.6	0.50025	0.285455	0.141712
							57.8	0.70143	0.505194	0.237448	0.100442	0.0395712								57.8	0.740537	0.460645	0.234127	0.119449	0.0321345								57.8	0.979051	0.630602	0.35051	0.175784	0.07886								57.8	0.50144	0.286094	0.142101
							58	0.702616	0.506726	0.238648	0.10074	0.0399879								58	0.742092	0.461993	0.235124	0.119505	0.032557								58	0.980591	0.632715	0.351437	0.176465	0.0792119								58	0.502658	0.286845	0.14215
							58.2	0.703746	0.508525	0.240052	0.101186	0.0403427								58.2	0.743746	0.463388	0.236093	0.119579	0.032773								58.2	0.98237	0.634826	0.352488	0.177209	0.0796291								58.2	0.503519	0.287538	0.141885
							58.4	0.704669	0.510215	0.241572	0.101561	0.0406528								58.4	0.745461	0.464601	0.236894	0.119747	0.0328136								58.4	0.984308	0.636818	0.35355	0.177971	0.0799491								58.4	0.504086	0.288167	0.141411
							58.6	0.705427	0.511861	0.243177	0.101845	0.040896								58.6	0.747459	0.465845	0.237661	0.120109	0.0328659								58.6	0.986161	0.638691	0.354635	0.178577	0.0800944								58.6	0.504491	0.288761	0.141139
							58.8	0.705827	0.51341	0.244724	0.102006	0.0409008								58.8	0.749678	0.467037	0.238302	0.120519	0.0329515								58.8	0.987824	0.640444	0.355818	0.179047	0.0800943								58.8	0.504834	0.289399	0.141113
							59	0.706019	0.514836	0.246358	0.102294	0.040753								59	0.751965	0.468106	0.238937	0.120816	0.0330686								59	0.989315	0.641951	0.356994	0.179353	0.0800769								59	0.505314	0.290151	0.141489
							59.2	0.706173	0.516225	0.247918	0.102728	0.0405175								59.2	0.754273	0.469203	0.239546	0.120934	0.0331213								59.2	0.990761	0.643284	0.358205	0.179754	0.0800762								59.2	0.506294	0.291236	0.142313
							59.4	0.706643	0.517786	0.249375	0.103387	0.0402355								59.4	0.756622	0.470527	0.240328	0.120983	0.0330509								59.4	0.992298	0.644705	0.359345	0.180385	0.0802604								59.4	0.507661	0.292565	0.143584
							59.6	0.707475	0.519407	0.25068	0.104142	0.0399856								59.6	0.758863	0.471955	0.2412	0.120995	0.0328325								59.6	0.993922	0.646166	0.360486	0.181286	0.0806851								59.6	0.509151	0.294131	0.144994
							59.8	0.708755	0.520846	0.251893	0.104897	0.0399636								59.8	0.761034	0.473705	0.242266	0.121162	0.032714								59.8	0.995639	0.647634	0.361496	0.182379	0.0814261								59.8	0.510522	0.295783	0.146338
							60	0.710498	0.522051	0.253017	0.105609	0.040307								60	0.763142	0.475639	0.243369	0.121486	0.0327332								60	0.997407	0.648973	0.362383	0.183381	0.0822377								60	0.51164	0.297277	0.147498
							60.2	0.712479	0.522968	0.253917	0.106354	0.0408911								60.2	0.765071	0.477448	0.244474	0.121931	0.0328524								60.2	0.999154	0.650248	0.363192	0.184083	0.0830143								60.2	0.512517	0.298416	0.148338
							60.4	0.714517	0.523665	0.254411	0.107048	0.0414824								60.4	0.766738	0.478956	0.245424	0.12239	0.033073								60.4	1.00077	0.651436	0.364159	0.184403	0.0837629								60.4	0.513349	0.299455	0.148993
							60.6	0.716622	0.524203	0.254618	0.107851	0.0421211								60.6	0.768196	0.4804	0.246328	0.122859	0.0334152								60.6	1.00243	0.652633	0.365475	0.184499	0.0844956								60.6	0.51429	0.300394	0.149476
							60.8	0.718855	0.52478	0.254721	0.10886	0.042824								60.8	0.769399	0.481711	0.24709	0.123302	0.0337011								60.8	1.00408	0.653756	0.36709	0.184399	0.0851749								60.8	0.515346	0.301409	0.149703
							61	0.721306	0.525413	0.254799	0.110154	0.0435895								61	0.770324	0.482842	0.247892	0.123742	0.0337278								61	1.00578	0.6549	0.368995	0.184368	0.0858255								61	0.516592	0.302567	0.149584
							61.2	0.723763	0.526175	0.254854	0.111402	0.0442365								61.2	0.771069	0.483965	0.248794	0.124331	0.0335525								61.2	1.00775	0.656047	0.371186	0.18451	0.0865131								61.2	0.51821	0.304052	0.149224
							61.4	0.72617	0.52726	0.254977	0.112461	0.0449052								61.4	0.771646	0.485194	0.249857	0.124999	0.0331854								61.4	1.01008	0.657238	0.373512	0.184851	0.0871725								61.4	0.52001	0.305611	0.148748
							61.6	0.728226	0.528571	0.255158	0.113116	0.0454951								61.6	0.772077	0.486383	0.2509	0.12571	0.0327093								61.6	1.0127	0.658585	0.375666	0.185458	0.0879099								61.6	0.52181	0.307175	0.148143
							61.8	0.729843	0.530048	0.255464	0.113429	0.0460253								61.8	0.772343	0.48747	0.251859	0.126325	0.0322669								61.8	1.01533	0.659994	0.377467	0.186317	0.0885739								61.8	0.523527	0.308582	0.147786
							62	0.73077	0.531577	0.255625	0.113313	0.0461902								62	0.772602	0.488531	0.252602	0.126958	0.0320124								62	1.01784	0.661374	0.379008	0.18749	0.0892859								62	0.525371	0.309934	0.147878
							62.2	0.731271	0.533284	0.255592	0.113028	0.0460119								62.2	0.772956	0.489516	0.253237	0.127612	0.0319586								62.2	1.01993	0.662737	0.38037	0.188935	0.0900901								62.2	0.527192	0.311137	0.148605
							62.4	0.731391	0.534883	0.25546	0.11269	0.0453495								62.4	0.773389	0.490382	0.253874	0.128344	0.032023								62.4	1.02171	0.66424	0.381606	0.190759	0.0910223								62.4	0.528963	0.312163	0.149635
							62.6	0.731494	0.536429	0.255371	0.11233	0.0443419								62.6	0.773973	0.491129	0.254659	0.129086	0.0321332								62.6	1.02312	0.665785	0.382689	0.192754	0.0918773								62.6	0.530805	0.313028	0.151083
							62.8	0.731643	0.538014	0.25531	0.111957	0.0431761								62.8	0.774984	0.491831	0.255647	0.129839	0.0322779								62.8	1.02445	0.667421	0.383757	0.194816	0.0925505								62.8	0.532688	0.313856	0.152773
							63	0.731996	0.539621	0.255579	0.111692	0.0421615								63	0.77646	0.492609	0.256884	0.130583	0.0326564								63	1.02576	0.669142	0.384705	0.196662	0.0929829								63	0.534181	0.314644	0.154488
							63.2	0.732437	0.540898	0.256271	0.111628	0.0414747								63.2	0.778194	0.493349	0.258126	0.131146	0.0332556								63.2	1.02718	0.670971	0.385581	0.198292	0.0931749								63.2	0.535373	0.315393	0.15604
							63.4	0.733063	0.542034	0.257333	0.111886	0.0413689								63.4	0.780184	0.494194	0.25909	0.131647	0.0341779								63.4	1.0285	0.672554	0.386155	0.199396	0.0930026								63.4	0.536384	0.316083	0.157461
							63.6	0.733762	0.543187	0.258553	0.112572	0.0417872								63.6	0.782402	0.495169	0.259703	0.132125	0.0352909								63.6	1.02986	0.674145	0.386682	0.200062	0.0926523								63.6	0.537259	0.316607	0.15876
							63.8	0.734584	0.544322	0.259811	0.113603	0.0425124								63.8	0.784736	0.496288	0.260015	0.132641	0.0364767								63.8	1.03126	0.675955	0.387464	0.200435	0.0925004								63.8	0.538063	0.316871	0.159856
							64	0.735616	0.545489	0.260865	0.114848	0.0433159								64	0.787068	0.497487	0.260025	0.133087	0.0374842								64	1.03282	0.678271	0.388653	0.200791	0.0926816								64	0.538893	0.317029	0.160858
							64.2	0.736954	0.546721	0.261856	0.116294	0.0442669								64.2	0.789362	0.498845	0.259974	0.133507	0.038259								64.2	1.03454	0.680781	0.390061	0.201046	0.0930317								64.2	0.539699	0.317037	0.161675
							64.4	0.738692	0.547987	0.262955	0.117897	0.045351								64.4	0.79156	0.500243	0.260075	0.133935	0.0388024								64.4	1.03647	0.683662	0.391713	0.201364	0.0936449								64.4	0.540366	0.317062	0.162234
							64.6	0.740722	0.549055	0.264216	0.119442	0.0464835								64.6	0.793646	0.501683	0.260465	0.134453	0.0392412								64.6	1.0385	0.68676	0.393312	0.201722	0.0942812								64.6	0.540986	0.317147	0.162529
							64.8	0.742952	0.55006	0.265467	0.120675	0.0474552								64.8	0.795571	0.503233	0.261046	0.135035	0.0396137								64.8	1.04064	0.689904	0.394691	0.202035	0.0948716								64.8	0.541752	0.317428	0.162694
							65	0.745218	0.551144	0.266744	0.12173	0.0485032								65	0.797275	0.504811	0.261819	0.135503	0.0398732								65	1.04283	0.692911	0.395721	0.202193	0.0954279								65	0.542659	0.317808	0.162842
							65.2	0.747371	0.552332	0.267967	0.122578	0.049556								65.2	0.798725	0.506296	0.262528	0.13585	0.0401121								65.2	1.04481	0.695889	0.396373	0.202265	0.0960184								65.2	0.543679	0.318463	0.162957
							65.4	0.7492	0.553513	0.268889	0.123159	0.0503866								65.4	0.800093	0.507827	0.263174	0.136121	0.0404779								65.4	1.04638	0.69854	0.396685	0.202322	0.096521								65.4	0.544895	0.319303	0.163091
							65.6	0.750733	0.554823	0.269298	0.123369	0.0508061								65.6	0.801385	0.509426	0.263675	0.136374	0.0409448								65.6	1.04752	0.700618	0.39688	0.20242	0.0970091								65.6	0.5462	0.320367	0.163061
							65.8	0.751946	0.55617	0.269284	0.123345	0.0509257								65.8	0.802506	0.510823	0.264138	0.13649	0.0414326								65.8	1.04816	0.702144	0.396902	0.202533	0.0973986								65.8	0.547253	0.321494	0.162917
							66	0.752799	0.557266	0.26904	0.122941	0.0505151								66	0.803358	0.511855	0.26456	0.136517	0.0418248								66	1.04849	0.703168	0.396723	0.202659	0.0974893								66	0.548256	0.322589	0.162667
							66.2	0.753539	0.558328	0.268811	0.122344	0.0497641								66.2	0.804094	0.512658	0.265116	0.136525	0.042188								66.2	1.04873	0.703523	0.396548	0.20279	0.0973206								66.2	0.549192	0.323514	0.162502
							66.4	0.754279	0.559439	0.268796	0.121707	0.0488823								66.4	0.804806	0.513359	0.265747	0.13656	0.0425347								66.4	1.04907	0.703288	0.396586	0.202881	0.0969312								66.4	0.550066	0.324509	0.162518
							66.6	0.755012	0.560479	0.269114	0.121294	0.0480659								66.6	0.805609	0.514118	0.26649	0.136623	0.0429587								66.6	1.04957	0.702783	0.396846	0.202948	0.0965175								66.6	0.550884	0.325597	0.162767
							66.8	0.755709	0.561411	0.269757	0.121122	0.0473041								66.8	0.80653	0.515008	0.267363	0.136767	0.0433722								66.8	1.05044	0.702354	0.397485	0.203141	0.0961685								66.8	0.552021	0.326781	0.163335
							67	0.756456	0.562502	0.270529	0.121225	0.0467173								67	0.807567	0.516271	0.268301	0.137161	0.0439072								67	1.05144	0.701941	0.398452	0.203461	0.0959889								67	0.553173	0.327927	0.163961
							67.2	0.757105	0.563573	0.271283	0.121458	0.0461484								67.2	0.808766	0.517878	0.269402	0.13786	0.0445188								67.2	1.05267	0.701972	0.39978	0.204017	0.0960851								67.2	0.554114	0.328936	0.164501
							67.4	0.757604	0.564436	0.271991	0.121706	0.0455935								67.4	0.810008	0.51963	0.2706	0.138788	0.0450089								67.4	1.05415	0.702698	0.401516	0.204835	0.0966022								67.4	0.554836	0.329443	0.16486
							67.6	0.758039	0.565218	0.272771	0.121906	0.0449979								67.6	0.811078	0.521386	0.271984	0.139857	0.0453151								67.6	1.05592	0.704057	0.403583	0.205901	0.0974316								67.6	0.555369	0.329586	0.165122
							67.8	0.758542	0.565881	0.273753	0.122197	0.0445782								67.8	0.811995	0.523305	0.273661	0.141136	0.0456166								67.8	1.05783	0.705671	0.405695	0.207133	0.0984368								67.8	0.555723	0.329493	0.165176
							68	0.759177	0.566421	0.274846	0.122549	0.0442866								68	0.812954	0.525296	0.275657	0.142582	0.0459509								68	1.0598	0.707633	0.407745	0.208447	0.0994598								68	0.556061	0.329423	0.165178
							68.2	0.760002	0.566869	0.275959	0.122943	0.0441927								68.2	0.813988	0.527277	0.27784	0.144138	0.0461615								68.2	1.06179	0.709755	0.409471	0.209638	0.100309								68.2	0.556771	0.329682	0.165429
							68.4	0.760964	0.567452	0.277042	0.123292	0.0442586								68.4	0.815059	0.529109	0.28013	0.145628	0.0462515								68.4	1.06371	0.711792	0.410836	0.210499	0.100986								68.4	0.557909	0.330528	0.165927
							68.6	0.761991	0.568174	0.278035	0.123716	0.0446765								68.6	0.81647	0.530899	0.282472	0.147085	0.0463795								68.6	1.06561	0.713795	0.411894	0.211086	0.101566								68.6	0.559434	0.331896	0.166601
							68.8	0.763018	0.569061	0.278903	0.124145	0.0452454								68.8	0.818245	0.532617	0.284499	0.148414	0.0466664								68.8	1.0672	0.715796	0.412709	0.211327	0.101982								68.8	0.56114	0.333667	0.167408
							69	0.764048	0.570029	0.279806	0.124613	0.0459826								69	0.820248	0.534273	0.286094	0.149507	0.0470203								69	1.06868	0.71764	0.413456	0.211394	0.102251								69	0.56297	0.335634	0.168391
							69.2	0.765049	0.571107	0.280796	0.125069	0.0468765								69.2	0.822076	0.535699	0.287056	0.150114	0.0473783								69.2	1.07014	0.71932	0.414359	0.2114	0.102477								69.2	0.564678	0.337608	0.169387
							69.4	0.765952	0.57216	0.281738	0.125503	0.047802								69.4	0.82355	0.536807	0.287477	0.150312	0.0476462								69.4	1.07171	0.721068	0.415329	0.211516	0.1027								69.4	0.566132	0.339493	0.170433
							69.6	0.766882	0.57305	0.282721	0.125923	0.0486055								69.6	0.824504	0.537372	0.287247	0.150044	0.0475442								69.6	1.07346	0.722831	0.41634	0.211759	0.102815								69.6	0.567342	0.341133	0.171523
							69.8	0.768008	0.573841	0.283745	0.126458	0.0493673								69.8	0.825114	0.537532	0.286584	0.149454	0.0469793								69.8	1.07551	0.724592	0.41763	0.212228	0.103033								69.8	0.568267	0.342632	0.172665
							70	0.769291	0.574515	0.284757	0.126993	0.0500198								70	0.825612	0.537479	0.28563	0.148687	0.0462344								70	1.07765	0.726357	0.419128	0.212795	0.103337								70	0.568924	0.344106	0.173835
							70.2	0.770514	0.575023	0.285557	0.127372	0.0504244								70.2	0.826392	0.537581	0.28478	0.148055	0.0457097								70.2	1.07968	0.728218	0.420799	0.213411	0.103789								70.2	0.569469	0.345619	0.175049
							70.4	0.771869	0.575453	0.286356	0.127683	0.0507549								70.4	0.827511	0.537884	0.284099	0.147579	0.0456044								70.4	1.08154	0.730115	0.422706	0.214099	0.104373								70.4	0.569889	0.346995	0.176245
							70.6	0.773254	0.575851	0.287064	0.127907	0.0510582								70.6	0.828822	0.538509	0.283629	0.147193	0.0459452								70.6	1.08305	0.731955	0.424747	0.214795	0.105113								70.6	0.570072	0.348103	0.177091
							70.8	0.774633	0.576277	0.287842	0.128086	0.0514572								70.8	0.830277	0.539415	0.28353	0.146963	0.0467577								70.8	1.0844	0.733868	0.426666	0.215504	0.105958								70.8	0.570084	0.348797	0.177541
							71	0.77585	0.576779	0.288502	0.12824	0.0518464								71	0.83173	0.540553	0.283795	0.146931	0.0477241								71	1.08578	0.735984	0.42852	0.216292	0.107018								71	0.570136	0.349063	0.17757
							71.2	0.777092	0.577515	0.289137	0.128407	0.0521781								71.2	0.832987	0.541929	0.284432	0.147138	0.0487139								71.2	1.08715	0.738139	0.430153	0.217184	0.108195								71.2	0.570214	0.349079	0.177172
							71.4	0.778269	0.578407	0.289463	0.128604	0.0523252								71.4	0.834293	0.543704	0.285466	0.147696	0.0497194								71.4	1.08822	0.740136	0.431276	0.218069	0.109224								71.4	0.570529	0.349243	0.176467
							71.6	0.779325	0.579508	0.289602	0.128827	0.0522994								71.6	0.835837	0.545791	0.286834	0.148567	0.0508583								71.6	1.08898	0.741864	0.431797	0.218785	0.109999								71.6	0.571193	0.349783	0.175849
							71.8	0.780201	0.580712	0.28953	0.128998	0.0520849								71.8	0.8375	0.547903	0.288292	0.149646	0.0519837								71.8	1.08939	0.743161	0.431816	0.219358	0.110437								71.8	0.572282	0.350742	0.17561
							72	0.78093	0.582025	0.289483	0.12904	0.0517493								72	0.839104	0.54988	0.289744	0.150785	0.0530732								72	1.08949	0.743989	0.431456	0.219728	0.110506								72	0.573649	0.352023	0.175729
							72.2	0.781618	0.583377	0.289482	0.129026	0.0513567								72.2	0.840861	0.551772	0.291122	0.152025	0.054055								72.2	1.08936	0.744634	0.430913	0.22011	0.110287								72.2	0.57511	0.353242	0.176221
							72.4	0.782222	0.584739	0.289829	0.12905	0.0510348								72.4	0.842457	0.553457	0.292355	0.153238	0.0546636								72.4	1.08917	0.745172	0.430414	0.220514	0.109965								72.4	0.576535	0.354272	0.176996
							72.6	0.782904	0.586069	0.290485	0.129065	0.0509351								72.6	0.843766	0.554867	0.293559	0.154492	0.0547116								72.6	1.08915	0.745619	0.430145	0.221149	0.109587								72.6	0.577888	0.355086	0.177903
							72.8	0.783572	0.587293	0.291183	0.129059	0.0507895								72.8	0.844769	0.556124	0.294802	0.155848	0.0542672								72.8	1.08921	0.745963	0.430085	0.221776	0.109161								72.8	0.579238	0.355736	0.17866
							73	0.784254	0.588484	0.291966	0.129093	0.0505629								73	0.845767	0.557392	0.295993	0.157379	0.0535279								73	1.08932	0.746195	0.430066	0.222377	0.108648								73	0.580565	0.356405	0.179225
							73.2	0.784995	0.58961	0.293002	0.129407	0.0503848								73.2	0.846744	0.558444	0.296984	0.158783	0.0525079								73.2	1.08965	0.746138	0.430078	0.22281	0.108139								73.2	0.581948	0.357227	0.179604
							73.4	0.785937	0.590765	0.29422	0.129986	0.050349								73.4	0.847757	0.559287	0.297792	0.159922	0.0515024								73.4	1.09039	0.745973	0.430241	0.223193	0.107624								73.4	0.583349	0.358203	0.179985
							73.6	0.786996	0.591937	0.295482	0.130805	0.0503544								73.6	0.848862	0.56003	0.298383	0.160796	0.0508781								73.6	1.09137	0.745788	0.430591	0.223413	0.107203								73.6	0.584854	0.359214	0.180522
							73.8	0.78818	0.593237	0.296832	0.13188	0.050643								73.8	0.850028	0.560721	0.298657	0.161259	0.0506007								73.8	1.09257	0.745747	0.431304	0.223699	0.106928								73.8	0.586476	0.360337	0.181448
							74	0.78963	0.594611	0.298223	0.13332	0.0514039								74	0.851084	0.561228	0.298773	0.161197	0.0506395								74	1.09395	0.745961	0.432478	0.224126	0.106961								74	0.588149	0.361413	0.182643
							74.2	0.79126	0.596058	0.299454	0.134881	0.0525845								74.2	0.851974	0.561738	0.298879	0.160754	0.0508879								74.2	1.09548	0.746612	0.433986	0.224833	0.107222								74.2	0.589805	0.362528	0.183957
							74.4	0.793058	0.597511	0.300549	0.136454	0.053972								74.4	0.852948	0.56238	0.299147	0.160279	0.0513566								74.4	1.09702	0.747669	0.435618	0.225715	0.10764								74.4	0.591445	0.363613	0.185341
							74.6	0.794833	0.598942	0.301363	0.137919	0.0552415								74.6	0.853925	0.563098	0.299527	0.159823	0.0517388								74.6	1.09872	0.749142	0.437427	0.226824	0.108231								74.6	0.592951	0.364748	0.186727
							74.8	0.796592	0.600288	0.301878	0.139107	0.0562523								74.8	0.854881	0.563854	0.300103	0.15946	0.0521399								74.8	1.10051	0.750884	0.439238	0.227928	0.108931								74.8	0.594162	0.36579	0.187997
							75	0.798124	0.601431	0.30204	0.139861	0.0568955								75	0.855965	0.564637	0.300729	0.159197	0.0526215								75	1.10241	0.752673	0.440832	0.228936	0.109489								75	0.595122	0.366704	0.189179
							75.2	0.799459	0.602378	0.30214	0.140249	0.0572787								75.2	0.857193	0.565314	0.301345	0.158997	0.0532769								75.2	1.10426	0.754366	0.4421	0.229667	0.109882								75.2	0.595891	0.367261	0.190187
							75.4	0.800568	0.603204	0.302054	0.140318	0.0574858								75.4	0.858241	0.565673	0.301677	0.158679	0.0538506								75.4	1.10611	0.755994	0.443222	0.230267	0.110164								75.4	0.596523	0.367318	0.19095
							75.6	0.801645	0.60404	0.301976	0.140109	0.0577214								75.6	0.859155	0.56591	0.301891	0.158333	0.0543022								75.6	1.10786	0.757705	0.444226	0.230776	0.110424								75.6	0.596992	0.366873	0.191445
							75.8	0.80268	0.604836	0.302021	0.139621	0.0579664								75.8	0.860063	0.566109	0.302039	0.158128	0.0546497								75.8	1.10935	0.759436	0.445069	0.231352	0.110702								75.8	0.597249	0.365859	0.191499
							76	0.803723	0.60566	0.302256	0.138995	0.0583969								76	0.860906	0.566367	0.302347	0.158283	0.0547108								76	1.11067	0.761133	0.44576	0.231914	0.111105								76	0.597452	0.364597	0.191085
							76.2	0.804782	0.606585	0.302444	0.138251	0.0587522								76.2	0.861663	0.566642	0.302735	0.158773	0.0544224								76.2	1.11197	0.762668	0.446363	0.232525	0.111567								76.2	0.597716	0.363326	0.190321
							76.4	0.805787	0.607613	0.302662	0.137526	0.0589479								76.4	0.86245	0.56713	0.303352	0.159655	0.0540565								76.4	1.11328	0.763973	0.446836	0.23301	0.112021								76.4	0.598062	0.362298	0.189341
							76.6	0.806876	0.608678	0.303162	0.137013	0.059177								76.6	0.863174	0.567663	0.303955	0.160699	0.0538593								76.6	1.11463	0.764908	0.44712	0.233459	0.112365								76.6	0.598465	0.361619	0.188182
							76.8	0.808124	0.609803	0.303899	0.136894	0.0596097								76.8	0.863714	0.568114	0.304582	0.161781	0.0538778								76.8	1.11627	0.765842	0.447457	0.233836	0.112721								76.8	0.598995	0.361483	0.187107
							77	0.809745	0.610942	0.304785	0.137234	0.0601473								77	0.863962	0.568307	0.305121	0.162583	0.0540237								77	1.1181	0.766955	0.44815	0.234359	0.113132								77	0.599651	0.361768	0.186475
							77.2	0.811602	0.612041	0.305832	0.138049	0.0607553								77.2	0.864014	0.568508	0.305658	0.163178	0.0543507								77.2	1.11983	0.768225	0.449216	0.234884	0.113655								77.2	0.600316	0.362446	0.186334
							77.4	0.813574	0.612998	0.306972	0.139162	0.0615256								77.4	0.863974	0.568785	0.306164	0.163421	0.0546176								77.4	1.12137	0.769488	0.450598	0.235728	0.1143								77.4	0.600943	0.363477	0.186552
							77.6	0.81544	0.613787	0.307965	0.140421	0.0623152								77.6	0.864093	0.569359	0.30684	0.163578	0.0548565								77.6	1.12264	0.770965	0.452422	0.236797	0.115098								77.6	0.601582	0.364943	0.187108
							77.8	0.817039	0.614389	0.308884	0.141641	0.0629886								77.8	0.864656	0.570298	0.307676	0.163699	0.0549603								77.8	1.12369	0.77245	0.454497	0.238144	0.115825								77.8	0.602325	0.366863	0.188025
							78	0.818206	0.614865	0.309795	0.142732	0.0633498								78	0.865732	0.571663	0.308741	0.163956	0.0551448								78	1.12459	0.773956	0.456641	0.239449	0.116354								78	0.603095	0.369154	0.189232
							78.2	0.818823	0.615199	0.310575	0.143554	0.0633598								78.2	0.866964	0.573242	0.30996	0.164165	0.0552353								78.2	1.1256	0.775483	0.458864	0.240789	0.116653								78.2	0.603933	0.371472	0.19064
							78.4	0.819117	0.615561	0.31143	0.144147	0.0630594								78.4	0.868359	0.574965	0.311229	0.164342	0.0553539								78.4	1.12659	0.777165	0.46089	0.241816	0.116693								78.4	0.604807	0.373648	0.192207
							78.6	0.819072	0.615945	0.312437	0.14456	0.0625278								78.6	0.869951	0.576652	0.31239	0.164395	0.0554064								78.6	1.12754	0.778814	0.462445	0.242487	0.116358								78.6	0.605794	0.375444	0.19366
							78.8	0.818858	0.616583	0.313571	0.144897	0.0618583								78.8	0.871689	0.578272	0.313553	0.164212	0.0555331								78.8	1.1283	0.780585	0.463442	0.242735	0.11592								78.8	0.606882	0.376909	0.194682
							79	0.818469	0.617527	0.31463	0.145143	0.0612038								79	0.873329	0.579883	0.314558	0.16375	0.0555706								79	1.12894	0.782457	0.464035	0.242807	0.115668								79	0.608105	0.377903	0.195351
							79.2	0.818196	0.618734	0.315663	0.145286	0.0606758								79.2	0.875086	0.581557	0.315466	0.163305	0.0556769								79.2	1.1294	0.784375	0.464117	0.242763	0.115644								79.2	0.609563	0.3788	0.195929
							79.4	0.818083	0.62014	0.316519	0.145332	0.0602266								79.4	0.876555	0.583068	0.316035	0.163005	0.0556787								79.4	1.1298	0.786085	0.46381	0.242606	0.115752								79.4	0.611379	0.379551	0.196333
							79.6	0.818248	0.621894	0.317137	0.145324	0.0598571								79.6	0.877674	0.58442	0.316354	0.162727	0.0553893								79.6	1.13044	0.787596	0.463166	0.242378	0.115989								79.6	0.613467	0.380339	0.196776
							79.8	0.818816	0.623799	0.317609	0.145477	0.0595634								79.8	0.878243	0.585553	0.316304	0.162468	0.0546941								79.8	1.13149	0.78888	0.46244	0.24227	0.116295								79.8	0.615702	0.380949	0.19733
							80	0.819903	0.625745	0.31821	0.145859	0.0594119								80	0.878469	0.586478	0.31613	0.16241	0.0538937								80	1.13284	0.789826	0.461718	0.242264	0.116665								80	0.617865	0.381551	0.197979
							80.2	0.821553	0.627595	0.319019	0.146552	0.0594808								80.2	0.878368	0.587175	0.315891	0.162588	0.0530971								80.2	1.13435	0.790543	0.461101	0.242354	0.117116								80.2	0.619932	0.382059	0.198414
							80.4	0.823612	0.629423	0.319937	0.147465	0.0596727								80.4	0.878476	0.587808	0.316043	0.163082	0.0525881								80.4	1.1361	0.791373	0.460861	0.242592	0.117832								80.4	0.621825	0.382704	0.198896
							80.6	0.826204	0.631066	0.320946	0.148699	0.0600109								80.6	0.878911	0.588452	0.31675	0.163866	0.0524168								80.6	1.13788	0.792347	0.46116	0.243076	0.118947								80.6	0.623532	0.383359	0.199418
							80.8	0.828963	0.632552	0.321832	0.150004	0.0604364								80.8	0.879882	0.589511	0.317987	0.165163	0.0527522								80.8	1.13947	0.793397	0.461877	0.243616	0.120224								80.8	0.624934	0.384269	0.200043
							81	0.83158	0.633688	0.322397	0.15127	0.061012								81	0.881456	0.590966	0.319504	0.166735	0.0533412								81	1.14086	0.79454	0.462889	0.244308	0.121406								81	0.626232	0.385363	0.200559
							81.2	0.833802	0.634659	0.322671	0.152414	0.0615884								81.2	0.883591	0.592744	0.321127	0.168524	0.0541855								81.2	1.14212	0.795912	0.464323	0.245048	0.122414								81.2	0.627531	0.386758	0.201322
							81.4	0.835602	0.635389	0.322793	0.153442	0.0622257								81.4	0.885995	0.594716	0.322639	0.170215	0.0550844								81.4	1.14319	0.797289	0.466052	0.245881	0.123205								81.4	0.628958	0.388416	0.202245
							81.6	0.836965	0.636069	0.322826	0.154202	0.0628255								81.6	0.88826	0.596734	0.323844	0.171862	0.05604								81.6	1.14422	0.798756	0.468016	0.24679	0.123736								81.6	0.630482	0.39036	0.203356
							81.8	0.838049	0.63665	0.322995	0.154781	0.0634387								81.8	0.89018	0.598552	0.324835	0.173247	0.0568581								81.8	1.14525	0.800157	0.469989	0.247835	0.124025								81.8	0.632089	0.392132	0.204573
							82	0.839108	0.637358	0.323663	0.155311	0.0640835								82	0.89179	0.60012	0.325711	0.174502	0.0577763								82	1.14631	0.801671	0.471926	0.248943	0.124291								82	0.633537	0.393838	0.205883
							82.2	0.839968	0.638045	0.324725	0.155894	0.0649397								82.2	0.893229	0.601489	0.326666	0.175568	0.0588438								82.2	1.14725	0.802986	0.473589	0.250052	0.124426								82.2	0.63467	0.395447	0.206978
							82.4	0.840787	0.638767	0.326131	0.15658	0.0659948								82.4	0.894557	0.602851	0.327822	0.176394	0.0601299								82.4	1.14806	0.804307	0.474957	0.251233	0.124612								82.4	0.635406	0.397007	0.207859
							82.6	0.841526	0.639374	0.327689	0.157258	0.067189								82.6	0.895802	0.604315	0.329141	0.177004	0.0614386								82.6	1.14858	0.805356	0.475823	0.252321	0.124621								82.6	0.635945	0.398364	0.208774
							82.8	0.842268	0.639942	0.329191	0.157799	0.0684377								82.8	0.896944	0.605821	0.33042	0.177478	0.0627076								82.8	1.14893	0.806308	0.476221	0.253271	0.124476								82.8	0.636486	0.399837	0.209796
							83	0.842989	0.640531	0.330433	0.158215	0.0696395								83	0.8978	0.607276	0.331477	0.177656	0.0636803								83	1.14918	0.807067	0.476163	0.253973	0.124082								83	0.637111	0.401097	0.210744
							83.2	0.843865	0.641296	0.331552	0.158542	0.0706575								83.2	0.898511	0.608748	0.332221	0.17737	0.0642545								83.2	1.14963	0.808013	0.475803	0.254638	0.123697								83.2	0.637651	0.401953	0.211486
							83.4	0.844814	0.642094	0.332629	0.158952	0.0714956								83.4	0.899121	0.610142	0.332688	0.176894	0.0644534								83.4	1.15043	0.80916	0.47546	0.255339	0.123313								83.4	0.638076	0.402252	0.211935
							83.6	0.845666	0.642946	0.333669	0.159366	0.0719702								83.6	0.899864	0.611288	0.33305	0.176504	0.0645296								83.6	1.15157	0.810555	0.47539	0.256055	0.123305								83.6	0.638264	0.402255	0.211961
							83.8	0.846499	0.6438	0.334758	0.159829	0.0721704								83.8	0.900853	0.612126	0.333489	0.17622	0.0646376								83.8	1.15301	0.812142	0.475671	0.256695	0.123632								83.8	0.638349	0.401938	0.211624
							84	0.847289	0.644723	0.335832	0.160312	0.0720672								84	0.902207	0.612708	0.33412	0.176006	0.0648005								84	1.15476	0.813973	0.476356	0.257295	0.124374								84	0.638365	0.40164	0.211332
							84.2	0.848212	0.645626	0.336797	0.160895	0.0719092								84.2	0.903707	0.613042	0.334818	0.17576	0.0649								84.2	1.15649	0.815804	0.477464	0.257812	0.125389								84.2	0.638464	0.401467	0.211303
							84.4	0.848946	0.646512	0.33738	0.161344	0.0715137								84.4	0.9052	0.613283	0.335394	0.175434	0.0649057								84.4	1.15795	0.817428	0.478721	0.257943	0.126405								84.4	0.638789	0.401491	0.211586
							84.6	0.849571	0.647402	0.337694	0.161777	0.0711655								84.6	0.906518	0.613575	0.335742	0.174772	0.0647843								84.6	1.15907	0.818702	0.479903	0.257656	0.127186								84.6	0.639468	0.401618	0.212055
							84.8	0.849968	0.648376	0.337765	0.162139	0.0708182								84.8	0.907392	0.613979	0.335757	0.173852	0.0644417								84.8	1.16001	0.819808	0.4812	0.257143	0.127963								84.8	0.640462	0.401914	0.212696
							85	0.850372	0.649365	0.337725	0.162379	0.0706584								85	0.907811	0.614583	0.335512	0.172857	0.0639438								85	1.16069	0.820577	0.482519	0.256581	0.128658								85	0.641718	0.402288	0.213265
							85.2	0.850624	0.650398	0.337557	0.162303	0.0703588								85.2	0.907876	0.615311	0.335246	0.172228	0.0633594								85.2	1.16149	0.821119	0.483891	0.256067	0.129216								85.2	0.643204	0.402803	0.213747
							85.4	0.851046	0.651481	0.337522	0.162041	0.070097								85.4	0.907764	0.616057	0.33512	0.172068	0.0628103								85.4	1.16239	0.821375	0.485251	0.255828	0.129667								85.4	0.644658	0.403445	0.214155
							85.6	0.851577	0.652534	0.337774	0.161738	0.0698393								85.6	0.907506	0.616746	0.335141	0.172365	0.0623792								85.6	1.16321	0.821544	0.486757	0.255973	0.130011								85.6	0.645929	0.404367	0.214519
							85.8	0.852273	0.653456	0.338384	0.161551	0.0696413								85.8	0.907497	0.617537	0.335533	0.17307	0.0622763								85.8	1.16365	0.821419	0.488035	0.256422	0.129965								85.8	0.646905	0.405557	0.214781
							86	0.852871	0.654242	0.339158	0.161376	0.0693403								86	0.907873	0.618443	0.336355	0.17405	0.0624266								86	1.16386	0.821403	0.48925	0.257155	0.129655								86	0.647714	0.407079	0.215018
							86.2	0.853289	0.654913	0.339879	0.161087	0.0690847								86.2	0.908671	0.619632	0.337581	0.175263	0.062979								86.2	1.16396	0.821698	0.490197	0.258083	0.129181								86.2	0.648447	0.408784	0.215325
							86.4	0.853369	0.655539	0.340341	0.160616	0.0688247								86.4	0.909735	0.62111	0.339083	0.176624	0.0638639								86.4	1.16418	0.822636	0.49104	0.259182	0.128749								86.4	0.649147	0.410557	0.215625
							86.6	0.853276	0.656115	0.340563	0.160152	0.0685927								86.6	0.911093	0.622828	0.34075	0.178086	0.0650467								86.6	1.16473	0.824254	0.491791	0.260496	0.12841								86.6	0.649826	0.412207	0.215895
							86.8	0.853096	0.656721	0.340587	0.159817	0.068354								86.8	0.912616	0.624533	0.342297	0.179483	0.0661917								86.8	1.16587	0.826628	0.492918	0.262172	0.128417								86.8	0.650468	0.413645	0.216101
							87	0.852934	0.657357	0.340603	0.159785	0.0681798								87	0.914272	0.626123	0.343713	0.180945	0.0673676								87	1.16749	0.829343	0.494496	0.264114	0.128702								87	0.651143	0.414921	0.216355
							87.2	0.853001	0.65805	0.340971	0.160057	0.0680117								87.2	0.915831	0.627229	0.344804	0.182197	0.0684136								87.2	1.16936	0.832066	0.496524	0.266161	0.129395								87.2	0.651852	0.416062	0.216583
							87.4	0.853629	0.658872	0.341905	0.160709	0.0681493								87.4	0.917328	0.627724	0.345556	0.183037	0.0692986								87.4	1.17137	0.834556	0.498848	0.26825	0.130384								87.4	0.652647	0.417038	0.216865
							87.6	0.85472	0.659838	0.343299	0.161586	0.0686065								87.6	0.918712	0.627723	0.346004	0.183399	0.069948								87.6	1.1736	0.836816	0.501421	0.270299	0.131849								87.6	0.653547	0.417939	0.217241
							87.8	0.856093	0.660881	0.344924	0.162506	0.0694432								87.8	0.919865	0.627522	0.346379	0.183422	0.0704876								87.8	1.17571	0.83851	0.503866	0.272002	0.133461								87.8	0.654628	0.418745	0.217854
							88	0.857548	0.661888	0.346545	0.16335	0.0704571								88	0.92066	0.627355	0.346831	0.183183	0.0708893								88	1.17751	0.839704	0.505911	0.273157	0.135134								88	0.655922	0.419483	0.218588
							88.2	0.859168	0.662939	0.347904	0.164181	0.0717795								88.2	0.921268	0.627429	0.347467	0.182943	0.0712221								88.2	1.17898	0.840495	0.50758	0.273978	0.13666								88.2	0.657323	0.420167	0.219302
							88.4	0.860636	0.663941	0.34888	0.164917	0.0731069								88.4	0.92172	0.627801	0.348293	0.182878	0.0714092								88.4	1.18016	0.841102	0.509026	0.274604	0.138027								88.4	0.658821	0.420856	0.219819
							88.6	0.861907	0.664987	0.349444	0.165346	0.074297								88.6	0.92226	0.628394	0.349369	0.183223	0.0714738								88.6	1.18089	0.841363	0.510025	0.275098	0.13887								88.6	0.660459	0.421466	0.220239
							88.8	0.862842	0.666122	0.349531	0.165424	0.0751568								88.8	0.922951	0.629161	0.35043	0.184008	0.0713398								88.8	1.18145	0.841546	0.510739	0.275568	0.139416								88.8	0.662129	0.422138	0.220445
							89	0.863713	0.667411	0.349412	0.165288	0.0758854								89	0.923747	0.62996	0.351244	0.185105	0.0711203								89	1.18188	0.841794	0.511196	0.276215	0.13972								89	0.66358	0.422626	0.220411
							89.2	0.864284	0.668692	0.349273	0.165106	0.0763457								89.2	0.924532	0.630896	0.35186	0.186351	0.0708566								89.2	1.18216	0.842281	0.511453	0.276789	0.139857								89.2	0.664693	0.422898	0.220247
							89.4	0.864699	0.669879	0.349259	0.16492	0.0765601								89.4	0.925457	0.632135	0.352413	0.187761	0.0706776								89.4	1.18248	0.842958	0.511469	0.277184	0.1398								89.4	0.665391	0.423048	0.220141
							89.6	0.864767	0.670836	0.3492	0.16478	0.0765943								89.6	0.926539	0.633741	0.352876	0.189323	0.070519								89.6	1.18303	0.8441	0.511433	0.27735	0.139811								89.6	0.665651	0.423185	0.220089
							89.8	0.864804	0.671567	0.34945	0.164952	0.0766243								89.8	0.92763	0.635608	0.35331	0.190922	0.0705339								89.8	1.18386	0.845775	0.511266	0.277381	0.139872								89.8	0.665554	0.423227	0.220204
							90	0.864781	0.672101	0.349885	0.165447	0.0765132								90	0.928636	0.637592	0.353651	0.192441	0.0705827								90	1.18486	0.847841	0.511075	0.277239	0.139872								90	0.665256	0.423132	0.220505
							90.2	0.864951	0.672544	0.350623	0.166365	0.0764345								90.2	0.929587	0.639492	0.353828	0.193795	0.0705822								90.2	1.18605	0.849989	0.51107	0.277107	0.139766								90.2	0.664996	0.423125	0.221041
							90.4	0.865398	0.673046	0.351655	0.167671	0.0765538								90.4	0.930564	0.641211	0.353849	0.194945	0.0705221								90.4	1.18725	0.852056	0.511241	0.277059	0.139669								90.4	0.664869	0.423284	0.221757
							90.6	0.866391	0.673665	0.353239	0.169256	0.0768895								90.6	0.931257	0.642768	0.353772	0.195754	0.0705226								90.6	1.18834	0.853754	0.511513	0.277101	0.139423								90.6	0.664856	0.423733	0.222586
							90.8	0.867788	0.674326	0.355105	0.170788	0.0772416								90.8	0.931742	0.644026	0.35368	0.196115	0.0704916								90.8	1.18942	0.855113	0.511905	0.277236	0.139124								90.8	0.665099	0.424409	0.223431
							91	0.869546	0.675124	0.35709	0.172186	0.0776889								91	0.932264	0.645122	0.353677	0.196274	0.0705095								91	1.19058	0.856101	0.512608	0.277449	0.138892								91	0.665533	0.425386	0.224256
							91.2	0.871374	0.675914	0.359034	0.173248	0.0780493								91.2	0.932922	0.646233	0.353844	0.19638	0.0706361								91.2	1.1918	0.856843	0.513482	0.277569	0.138814								91.2	0.66613	0.426538	0.225195
							91.4	0.873021	0.676599	0.360747	0.173865	0.0781405								91.4	0.933681	0.647487	0.35448	0.196542	0.070868								91.4	1.19297	0.857251	0.514471	0.277593	0.138774								91.4	0.666905	0.427812	0.226237
							91.6	0.874282	0.677239	0.361886	0.174134	0.0779377								91.6	0.934701	0.648662	0.355507	0.196676	0.0710848								91.6	1.19416	0.857502	0.515792	0.27784	0.138982								91.6	0.667987	0.428982	0.227283
							91.8	0.875178	0.678113	0.362433	0.174135	0.077559								91.8	0.936008	0.649711	0.356871	0.196931	0.0713138								91.8	1.19539	0.857635	0.517515	0.278399	0.13934								91.8	0.669188	0.430047	0.228238
							92	0.875576	0.679074	0.362464	0.173847	0.0769523								92	0.937475	0.650607	0.358465	0.197202	0.0715466								92	1.19651	0.857715	0.519351	0.279153	0.13982								92	0.670567	0.431148	0.229088
							92.2	0.875636	0.680199	0.362038	0.173331	0.076282								92.2	0.939068	0.651368	0.360337	0.197496	0.0717292								92.2	1.19753	0.857824	0.521081	0.280149	0.140373								92.2	0.672069	0.432133	0.229676
							92.4	0.875547	0.681476	0.361279	0.172797	0.0757106								92.4	0.940624	0.651897	0.362025	0.197754	0.071785								92.4	1.19845	0.858124	0.522722	0.281346	0.141214								92.4	0.673559	0.43288	0.229936
							92.6	0.875667	0.682836	0.360524	0.17241	0.0752532								92.6	0.942055	0.652419	0.363596	0.198099	0.0718038								92.6	1.1992	0.858801	0.523982	0.282478	0.142136								92.6	0.674726	0.433284	0.229872
							92.8	0.876021	0.683965	0.35991	0.172212	0.074896								92.8	0.943361	0.653073	0.364979	0.19848	0.0716585								92.8	1.19968	0.859572	0.524765	0.283301	0.14307								92.8	0.67544	0.433283	0.229491
							93	0.876795	0.684883	0.359588	0.172334	0.0747648								93	0.944563	0.653888	0.366248	0.198802	0.0712905								93	1.20019	0.860604	0.525225	0.284025	0.143987								93	0.675841	0.432966	0.229069
							93.2	0.877922	0.685633	0.359523	0.172718	0.0748116								93.2	0.945623	0.654661	0.367206	0.199054	0.0707585								93.2	1.20067	0.861749	0.525371	0.28458	0.144856								93.2	0.676086	0.432464	0.228734
							93.4	0.879364	0.686337	0.359888	0.173346	0.0749733								93.4	0.946466	0.65532	0.367981	0.199194	0.0702999								93.4	1.20121	0.86302	0.525184	0.284906	0.145471								93.4	0.676249	0.432044	0.228604
							93.6	0.880946	0.68688	0.360485	0.173994	0.0752688								93.6	0.947096	0.655904	0.368624	0.199246	0.0700255								93.6	1.20171	0.864054	0.524783	0.284934	0.14584								93.6	0.676388	0.431625	0.228698
							93.8	0.882555	0.687347	0.361289	0.174688	0.0758067								93.8	0.947553	0.656369	0.369251	0.19924	0.0701184								93.8	1.20221	0.865018	0.524314	0.284884	0.145969								93.8	0.676622	0.431616	0.229204
							94	0.884176	0.687707	0.36237	0.17544	0.0765903								94	0.947879	0.656797	0.369797	0.199283	0.070601								94	1.20264	0.865834	0.523664	0.284805	0.145858								94	0.6768	0.432065	0.229932
							94.2	0.885842	0.687929	0.363696	0.176163	0.07755								94.2	0.948004	0.657378	0.370276	0.199331	0.0714153								94.2	1.20323	0.866594	0.523107	0.284866	0.145563								94.2	0.676847	0.432996	0.230782
							94.4	0.887446	0.687975	0.36503	0.176719	0.0786114								94.4	0.948209	0.658149	0.370605	0.199375	0.0723837								94.4	1.20417	0.867422	0.522893	0.285269	0.145309								94.4	0.676864	0.434098	0.23168
							94.6	0.88888	0.688017	0.366392	0.177125	0.0797342								94.6	0.948669	0.659203	0.370591	0.199492	0.073464								94.6	1.20546	0.868302	0.523115	0.285886	0.145058								94.6	0.676799	0.435401	0.232713
							94.8	0.890142	0.687968	0.367736	0.177404	0.0808234								94.8	0.949445	0.660512	0.370275	0.199642	0.0744901								94.8	1.20704	0.869251	0.523749	0.286614	0.144901								94.8	0.67673	0.436705	0.233867
							95	0.890956	0.687911	0.368796	0.177409	0.0816611								95	0.950441	0.661939	0.370009	0.199769	0.0754552								95	1.20886	0.870213	0.525001	0.287417	0.144842								95	0.67682	0.437826	0.235017
							95.2	0.891166	0.688025	0.369451	0.177207	0.0822198								95.2	0.951576	0.663144	0.369751	0.199815	0.0761749								95.2	1.21074	0.871087	0.526924	0.288321	0.144817								95.2	0.677248	0.438749	0.236162
							95.4	0.891	0.688467	0.369918	0.176914	0.0825176								95.4	0.952752	0.664188	0.36966	0.19992	0.0767931								95.4	1.21246	0.871916	0.529269	0.289065	0.144711								95.4	0.678016	0.439669	0.237321
							95.6	0.890707	0.689156	0.370235	0.176773	0.0826101								95.6	0.954086	0.665001	0.369869	0.20004	0.077365								95.6	1.21409	0.872843	0.531876	0.289863	0.144731								95.6	0.679309	0.440658	0.23841
							95.8	0.890409	0.690268	0.370556	0.176923	0.0826346								95.8	0.955412	0.665631	0.370462	0.200137	0.0778391								95.8	1.21566	0.874036	0.53452	0.29082	0.144931								95.8	0.680959	0.441476	0.239261
							96	0.890377	0.691703	0.370921	0.177366	0.082729								96	0.956771	0.66616	0.371104	0.200291	0.0781439								96	1.21701	0.875445	0.536891	0.291911	0.145256								96	0.682669	0.442217	0.240017
							96.2	0.890984	0.69319	0.371438	0.178207	0.0829957								96.2	0.958304	0.666974	0.371949	0.200672	0.0785338								96.2	1.21806	0.87698	0.538561	0.292746	0.145481								96.2	0.684209	0.442902	0.240532
							96.4	0.892099	0.694557	0.371935	0.179314	0.0834761								96.4	0.959918	0.668121	0.372867	0.201268	0.0789862								96.4	1.21882	0.878277	0.539557	0.293349	0.145544								96.4	0.685636	0.443506	0.240879
							96.6	0.893519	0.695924	0.372478	0.180541	0.0840704								96.6	0.961287	0.669423	0.373779	0.20193	0.0793958								96.6	1.21921	0.879457	0.540072	0.293664	0.145462								96.6	0.687176	0.444406	0.241253
							96.8	0.895107	0.697224	0.372876	0.181577	0.0846013								96.8	0.962344	0.670558	0.374355	0.202673	0.0797909								96.8	1.21931	0.880308	0.540305	0.293677	0.145278								96.8	0.688928	0.445806	0.241817
							97	0.896767	0.698502	0.373322	0.182439	0.0850537								97	0.963188	0.67146	0.374725	0.203486	0.080241								97	1.21935	0.880979	0.54042	0.293383	0.145076								97	0.690713	0.447633	0.242353
							97.2	0.898367	0.699697	0.373923	0.183231	0.0854738								97.2	0.963708	0.672012	0.374931	0.204235	0.0806583								97.2	1.21954	0.881678	0.54071	0.293146	0.145038								97.2	0.692291	0.449514	0.242803
							97.4	0.899856	0.700823	0.37473	0.184143	0.0858967								97.4	0.963997	0.67218	0.375028	0.20493	0.0809977								97.4	1.21977	0.882647	0.541111	0.292991	0.145227								97.4	0.693548	0.451404	0.24309
							97.6	0.901282	0.701823	0.375684	0.185088	0.0863149								97.6	0.964147	0.672189	0.375122	0.205734	0.0811954								97.6	1.22028	0.883742	0.5417	0.293008	0.145629								97.6	0.694354	0.452989	0.243068
							97.8	0.902604	0.702726	0.376832	0.1859	0.0867784								97.8	0.964321	0.672475	0.375465	0.206732	0.0813327								97.8	1.2211	0.884953	0.542452	0.293173	0.146297								97.8	0.694712	0.4541	0.242753
							98	0.903823	0.703485	0.378054	0.186504	0.0872807								98	0.964484	0.672952	0.375954	0.207715	0.0813344								98	1.22221	0.88625	0.543433	0.293536	0.14713								98	0.694854	0.45472	0.242447
							98.2	0.904851	0.704153	0.379151	0.186781	0.0877273								98.2	0.964651	0.673563	0.376487	0.208681	0.0811002								98.2	1.22338	0.887419	0.544425	0.293797	0.147978								98.2	0.695015	0.455142	0.24244
							98.4	0.905585	0.704668	0.37996	0.186634	0.0879924								98.4	0.964562	0.674089	0.376944	0.209315	0.0803727								98.4	1.22456	0.888446	0.545538	0.293946	0.148725								98.4	0.695366	0.455503	0.242707
							98.6	0.905658	0.705103	0.380328	0.185931	0.0879528								98.6	0.964286	0.674481	0.377432	0.209593	0.0792936								98.6	1.22562	0.889378	0.546647	0.294042	0.14922								98.6	0.695983	0.455716	0.243269
							98.8	0.905208	0.70561	0.380353	0.184924	0.0875989								98.8	0.96406	0.674871	0.37801	0.20953	0.0781566								98.8	1.22658	0.890279	0.547874	0.294293	0.149493								98.8	0.696851	0.455763	0.24391
							99	0.904543	0.706316	0.380182	0.183995	0.0870687								99	0.963918	0.675408	0.378656	0.20936	0.077278								99	1.22757	0.891253	0.549102	0.294794	0.149779								99	0.697972	0.455596	0.244495
							99.2	0.90378	0.707323	0.380033	0.183329	0.0864442								99.2	0.963968	0.67603	0.379312	0.20899	0.0766368								99.2	1.22869	0.892404	0.550409	0.295771	0.150222								99.2	0.69923	0.455373	0.244946
							99.4	0.903012	0.70852	0.380045	0.183064	0.0858941								99.4	0.964134	0.676713	0.379966	0.208608	0.0762604								99.4	1.22983	0.893659	0.551606	0.297095	0.150788								99.4	0.700507	0.455105	0.245414
							99.6	0.902607	0.709781	0.380182	0.183285	0.0855786								99.6	0.964524	0.677558	0.380502	0.208263	0.0762144								99.6	1.23092	0.894918	0.552718	0.298514	0.151516								99.6	0.70168	0.455041	0.246001
							99.8	0.902736	0.710956	0.380504	0.184056	0.0856228								99.8	0.965048	0.67843	0.380827	0.208062	0.0764018								99.8	1.23193	0.896197	0.553701	0.299719	0.152304								99.8	0.702815	0.455347	0.246827
							100	0.903151	0.712024	0.380968	0.184961	0.085868								100	0.965765	0.679351	0.380988	0.207956	0.0766126								100	1.23274	0.897451	0.5546	0.300727	0.153079								100	0.703953	0.456246	0.247937
							100.2	0.903706	0.712877	0.381461	0.185748	0.0862499								100.2	0.966704	0.680243	0.380988	0.208012	0.0768356								100.2	1.23331	0.898792	0.555532	0.301701	0.153913								100.2	0.705318	0.457731	0.249308
							100.4	0.904479	0.713713	0.381963	0.186265	0.086633								100.4	0.967876	0.6812	0.38089	0.208214	0.077147								100.4	1.23389	0.900311	0.556536	0.302749	0.154792								100.4	0.70673	0.459514	0.250804
							100.6	0.905558	0.714541	0.382821	0.18677	0.0871728								100.6	0.969234	0.682116	0.380733	0.208483	0.0775071								100.6	1.23445	0.902103	0.557556	0.30381	0.155657								100.6	0.707879	0.461274	0.252105
							100.8	0.906841	0.715204	0.384125	0.187373	0.0877615								100.8	0.970572	0.682954	0.380668	0.20884	0.0778383								100.8	1.23475	0.903933	0.558359	0.304775	0.156405								100.8	0.70865	0.462738	0.252939
							101	0.908252	0.715678	0.38585	0.188247	0.0885028								101	0.971865	0.683696	0.380767	0.209328	0.0782024								101	1.23466	0.905504	0.558868	0.305433	0.157009								101	0.709162	0.463725	0.253315
							101.2	0.909725	0.716089	0.387831	0.189306	0.0893292								101.2	0.973039	0.684448	0.381158	0.209984	0.0787122								101.2	1.23467	0.906822	0.559225	0.305877	0.157531								101.2	0.709365	0.464173	0.25328
							101.4	0.911159	0.716413	0.389898	0.19048	0.0902923								101.4	0.974303	0.685307	0.381901	0.210659	0.0794113								101.4	1.23495	0.907895	0.559475	0.306251	0.15815								101.4	0.709486	0.464246	0.253182
							101.6	0.912622	0.716727	0.391832	0.191664	0.0913246								101.6	0.975592	0.686205	0.383048	0.211338	0.0802399								101.6	1.23553	0.908734	0.559643	0.30671	0.158696								101.6	0.709783	0.464156	0.253373
							101.8	0.913981	0.717119	0.393402	0.192693	0.0923602								101.8	0.976856	0.68712	0.384483	0.211939	0.081027								101.8	1.23647	0.909421	0.559838	0.307313	0.159084								101.8	0.710359	0.464164	0.254037
							102	0.915125	0.717608	0.394453	0.193418	0.0932159								102	0.978005	0.688135	0.386077	0.212335	0.0816957								102	1.23762	0.910067	0.560009	0.308041	0.159142								102	0.711187	0.464242	0.254972
							102.2	0.916095	0.718251	0.395077	0.19393	0.0939122								102.2	0.979261	0.689251	0.387801	0.21254	0.0823767								102.2	1.23878	0.910658	0.560189	0.308916	0.159019								102.2	0.71228	0.464235	0.25597
							102.4	0.917112	0.71919	0.395502	0.19442	0.0944565								102.4	0.980542	0.690271	0.38949	0.212601	0.0830944								102.4	1.23987	0.911236	0.560491	0.309949	0.158823								102.4	0.713517	0.464211	0.256707
							102.6	0.917974	0.720392	0.395855	0.195071	0.094804								102.6	0.98181	0.690946	0.390845	0.212649	0.0836581								102.6	1.24094	0.911759	0.561074	0.311121	0.158805								102.6	0.714913	0.464463	0.257188
							102.8	0.918626	0.721878	0.396177	0.195886	0.0949419								102.8	0.983021	0.691258	0.391761	0.212584	0.0839323								102.8	1.24192	0.91228	0.561848	0.31229	0.159007								102.8	0.7164	0.465069	0.257619
							103	0.919189	0.723421	0.396373	0.19684	0.094888								103	0.984019	0.691175	0.392423	0.212507	0.0839748								103	1.24299	0.912854	0.562897	0.313441	0.159523								103	0.718007	0.465916	0.2583
							103.2	0.919763	0.725044	0.396477	0.197712	0.0946041								103.2	0.984767	0.690992	0.392894	0.212522	0.0837893								103.2	1.24422	0.913659	0.564223	0.314393	0.160198								103.2	0.719482	0.466894	0.259232
							103.4	0.920244	0.726502	0.39651	0.198237	0.0941833								103.4	0.98539	0.690921	0.393284	0.212739	0.0833252								103.4	1.24559	0.914569	0.565881	0.315179	0.160808								103.4	0.720859	0.468057	0.260385
							103.6	0.920592	0.72772	0.39644	0.19814	0.0935566								103.6	0.985883	0.691293	0.393697	0.212984	0.082688								103.6	1.24689	0.915584	0.567568	0.315824	0.161292								103.6	0.722055	0.469162	0.261426
							103.8	0.920859	0.728621	0.396216	0.197485	0.0927497								103.8	0.98625	0.692081	0.394078	0.213248	0.0820807								103.8	1.24808	0.916583	0.56918	0.316462	0.161658								103.8	0.723083	0.469927	0.262141
							104	0.921252	0.72944	0.396189	0.196676	0.0918768								104	0.986386	0.693164	0.394202	0.213441	0.0815015								104	1.24905	0.917536	0.570464	0.316929	0.161902								104	0.723702	0.470376	0.262299
							104.2	0.921804	0.729999	0.396534	0.196124	0.0912097								104.2	0.986363	0.694362	0.394046	0.213611	0.0809217								104.2	1.24975	0.918227	0.571463	0.317213	0.162181								104.2	0.724054	0.470827	0.261982
							104.4	0.922348	0.730337	0.397342	0.195951	0.0906192								104.4	0.986172	0.69559	0.393739	0.213792	0.0803104								104.4	1.25019	0.918569	0.572029	0.317145	0.162527								104.4	0.724116	0.471261	0.261183
							104.6	0.922775	0.730504	0.398438	0.196172	0.0902158								104.6	0.986074	0.696833	0.393527	0.214101	0.079848								104.6	1.2507	0.918791	0.57236	0.316811	0.163047								104.6	0.723897	0.471682	0.260247
							104.8	0.923071	0.730547	0.399566	0.196479	0.0899461								104.8	0.986122	0.697937	0.393464	0.214568	0.0794981								104.8	1.25174	0.9192	0.57265	0.316278	0.163792								104.8	0.723418	0.472291	0.259305
							105	0.923151	0.730492	0.400401	0.196606	0.0897734								105	0.986607	0.699038	0.393761	0.215287	0.0792666								105	1.25335	0.919949	0.573112	0.315845	0.16473								105	0.722921	0.47317	0.258595
							105.2	0.923201	0.730474	0.401029	0.196525	0.089663								105.2	0.987256	0.70005	0.39436	0.216187	0.079072								105.2	1.25515	0.920995	0.573631	0.315442	0.165395								105.2	0.722317	0.474197	0.258151
							105.4	0.923313	0.730392	0.40129	0.196302	0.0896253								105.4	0.988038	0.701065	0.395204	0.217171	0.0791245								105.4	1.25693	0.922408	0.574295	0.315135	0.165772								105.4	0.721773	0.475366	0.257963
							105.6	0.923719	0.730342	0.401345	0.195984	0.0896558								105.6	0.988814	0.701902	0.396125	0.218152	0.0793695								105.6	1.25849	0.924013	0.574897	0.314909	0.165867								105.6	0.721431	0.476537	0.257886
							105.8	0.924498	0.730477	0.401476	0.195817	0.0899067								105.8	0.989846	0.70262	0.397238	0.2192	0.0798906								105.8	1.25957	0.925771	0.57556	0.314925	0.165839								105.8	0.721469	0.477729	0.257982
							106	0.925576	0.730897	0.401896	0.195864	0.090441								106	0.991154	0.703165	0.398547	0.220364	0.0806447								106	1.26026	0.927669	0.576205	0.315095	0.16566								106	0.721831	0.479162	0.258267
							106.2	0.926549	0.731557	0.402416	0.196049	0.091082								106.2	0.992819	0.703784	0.400184	0.221695	0.0816515								106.2	1.26065	0.929548	0.57679	0.315362	0.165479								106.2	0.72256	0.480901	0.258759
							106.4	0.927507	0.732468	0.40298	0.196282	0.0917937								106.4	0.99463	0.704533	0.402152	0.223117	0.0827544								106.4	1.26068	0.931286	0.577174	0.315616	0.165286								106.4	0.723434	0.482564	0.259437
							106.6	0.928495	0.733443	0.403441	0.196435	0.0924755								106.6	0.996514	0.70548	0.404365	0.224566	0.0839691								106.6	1.26032	0.932775	0.577543	0.315863	0.164859								106.6	0.724359	0.483948	0.260135
							106.8	0.929619	0.734474	0.403904	0.196549	0.093139								106.8	0.998314	0.706784	0.406542	0.225985	0.085253								106.8	1.25971	0.933989	0.577972	0.31611	0.164176								106.8	0.725228	0.485097	0.260724
							107	0.930884	0.735412	0.404351	0.196651	0.0938553								107	0.999906	0.70842	0.408444	0.227119	0.0865002								107	1.25887	0.934815	0.578594	0.316506	0.163475								107	0.72619	0.485935	0.26119
							107.2	0.932397	0.736369	0.404892	0.196952	0.094583								107.2	1.00117	0.710166	0.409911	0.227719	0.0876195								107.2	1.25803	0.935507	0.579279	0.317112	0.16296								107.2	0.727419	0.486326	0.261618
							107.4	0.934031	0.737514	0.405536	0.197579	0.0953155								107.4	1.00229	0.711795	0.410917	0.227931	0.0885898								107.4	1.2573	0.936004	0.579894	0.317885	0.162573								107.4	0.72897	0.486441	0.262192
							107.6	0.935726	0.738878	0.406463	0.198787	0.096093								107.6	1.00324	0.713439	0.411563	0.227988	0.0893537								107.6	1.25687	0.936362	0.580334	0.318747	0.162523								107.6	0.730852	0.486595	0.263104
							107.8	0.937182	0.740334	0.407384	0.200359	0.0968511								107.8	1.0042	0.715093	0.41214	0.227982	0.0898709								107.8	1.25679	0.93654	0.580669	0.319536	0.162708								107.8	0.732892	0.486742	0.264324
							108	0.938123	0.741792	0.408169	0.201937	0.0973488								108	1.0053	0.71652	0.412655	0.22788	0.0901007								108	1.25729	0.936739	0.581012	0.320151	0.163081								108	0.734763	0.486845	0.265576
							108.2	0.938571	0.743078	0.408651	0.203143	0.0976121								108.2	1.00664	0.717695	0.413164	0.227782	0.0902132								108.2	1.25842	0.937012	0.581482	0.320617	0.163639								108.2	0.73632	0.487028	0.266722
							108.4	0.938657	0.744109	0.408937	0.203912	0.0977523								108.4	1.00804	0.718584	0.413519	0.227602	0.0901598								108.4	1.26032	0.937547	0.58242	0.321173	0.164585								108.4	0.73766	0.487445	0.267608
							108.6	0.938526	0.745038	0.409103	0.204369	0.0979273								108.6	1.00945	0.719203	0.413667	0.227238	0.0899965								108.6	1.26269	0.938302	0.583921	0.321894	0.165789								108.6	0.73876	0.487961	0.268331
							108.8	0.938493	0.745829	0.409413	0.204688	0.0981397								108.8	1.01054	0.719429	0.413523	0.22656	0.0897196								108.8	1.26516	0.939284	0.585817	0.322867	0.167165								108.8	0.739619	0.488542	0.268977
							109	0.938746	0.746441	0.409895	0.205059	0.0983954								109	1.01123	0.719669	0.413343	0.225826	0.0896592								109	1.26763	0.94043	0.587922	0.324177	0.168758								109	0.740497	0.4892	0.269672
							109.2	0.939304	0.747067	0.410692	0.205545	0.0987011								109.2	1.01167	0.719966	0.413239	0.225294	0.0897643								109.2	1.26993	0.941769	0.590066	0.325843	0.17039								109.2	0.741429	0.489886	0.270375
							109.4	0.939919	0.747813	0.411737	0.206121	0.098958								109.4	1.01218	0.720649	0.413445	0.225214	0.0902262								109.4	1.27189	0.943226	0.592105	0.327557	0.17182								109.4	0.742447	0.490635	0.271042
							109.6	0.940468	0.748696	0.412819	0.206673	0.0991828								109.6	1.01269	0.721575	0.414021	0.225573	0.091009								109.6	1.27352	0.944746	0.593859	0.329061	0.172904								109.6	0.743446	0.491622	0.271457
							109.8	0.940804	0.749613	0.413665	0.207119	0.0992872								109.8	1.01311	0.722634	0.41477	0.226346	0.0920058								109.8	1.2748	0.946149	0.595209	0.330262	0.173722								109.8	0.744361	0.49274	0.271419
							110	0.9412	0.75058	0.414231	0.207559	0.0993983								110	1.01347	0.723489	0.415587	0.227433	0.0930273								110	1.27553	0.947279	0.596164	0.331091	0.174152								110	0.744987	0.493777	0.270963
							110.2	0.941758	0.751454	0.414426	0.207983	0.0994102								110.2	1.01379	0.724147	0.416238	0.228575	0.0940086								110.2	1.27579	0.948037	0.596743	0.331571	0.174213								110.2	0.745331	0.494784	0.270344
							110.4	0.942785	0.752216	0.414454	0.208483	0.0994334								110.4	1.01403	0.72471	0.416807	0.229604	0.0948258								110.4	1.27582	0.948655	0.597061	0.331905	0.174209								110.4	0.745421	0.495815	0.269938
							110.6	0.944081	0.752739	0.414384	0.208924	0.0992557								110.6	1.01412	0.725177	0.417171	0.230426	0.0953109								110.6	1.27572	0.949221	0.597211	0.332222	0.174314								110.6	0.745506	0.496825	0.269975
							110.8	0.945532	0.753232	0.414389	0.209437	0.0990333								110.8	1.01425	0.72559	0.417557	0.231068	0.095613								110.8	1.2757	0.949866	0.597244	0.332562	0.174461								110.8	0.745708	0.497835	0.27061
							111	0.94687	0.753675	0.414443	0.209835	0.0987364								111	1.01445	0.726119	0.417886	0.231592	0.0957244								111	1.27574	0.950569	0.597174	0.33295	0.174694								111	0.746029	0.49895	0.271838
							111.2	0.948132	0.754024	0.414643	0.21019	0.0985754								111.2	1.01465	0.726873	0.4182	0.231935	0.095573								111.2	1.27603	0.951418	0.597245	0.333423	0.175134								111.2	0.74644	0.499976	0.273344
							111.4	0.949058	0.75428	0.414731	0.21027	0.0984715								111.4	1.01488	0.727536	0.41825	0.23203	0.0951646								111.4	1.27669	0.952494	0.597539	0.334	0.17563								111.4	0.746782	0.500791	0.274743
							111.6	0.949798	0.7545	0.414897	0.21014	0.0985178								111.6	1.01518	0.727953	0.417966	0.23187	0.0945452								111.6	1.27785	0.953833	0.598209	0.334686	0.17628								111.6	0.746932	0.501394	0.275844
							111.8	0.950601	0.754618	0.415305	0.20982	0.0987523								111.8	1.01558	0.728432	0.417596	0.231546	0.0938502								111.8	1.27919	0.955232	0.599162	0.335407	0.177007								111.8	0.746945	0.501834	0.276783
							112	0.951566	0.754718	0.416194	0.209576	0.0992023								112	1.01604	0.729006	0.417215	0.231182	0.0930703								112	1.28058	0.956643	0.600477	0.336161	0.177826								112	0.747109	0.502173	0.277522
							112.2	0.952547	0.754982	0.417446	0.209322	0.099683								112.2	1.01651	0.729567	0.416942	0.230963	0.0923321								112.2	1.28183	0.957988	0.60209	0.336902	0.17862								112.2	0.747457	0.502489	0.278287
							112.4	0.95348	0.755357	0.418956	0.209091	0.100069								112.4	1.017	0.730236	0.416941	0.230995	0.0916457								112.4	1.2828	0.959236	0.603777	0.337734	0.179477								112.4	0.748047	0.502872	0.279095
							112.6	0.954236	0.755796	0.420496	0.208877	0.10042								112.6	1.0177	0.731381	0.417449	0.231439	0.0913303								112.6	1.28343	0.960381	0.605371	0.338585	0.180328								112.6	0.748892	0.50337	0.280008
							112.8	0.954585	0.756407	0.421838	0.208675	0.100627								112.8	1.01868	0.732875	0.418333	0.232356	0.0914173								112.8	1.28385	0.961493	0.606854	0.339429	0.181005								112.8	0.75006	0.504013	0.280799
							113	0.95438	0.757244	0.422759	0.208385	0.10058								113	1.01987	0.734664	0.419537	0.233715	0.0919441								113	1.28429	0.962522	0.608126	0.340054	0.181346								113	0.751228	0.50468	0.281364
							113.2	0.953809	0.758139	0.42323	0.208216	0.100398								113.2	1.0212	0.736552	0.421018	0.235452	0.0927963								113.2	1.28465	0.963442	0.608984	0.340491	0.181358								113.2	0.75223	0.505365	0.281499
							113.4	0.953116	0.758972	0.423399	0.208231	0.100117								113.4	1.02245	0.738305	0.422632	0.237496	0.0939462								113.4	1.28491	0.964101	0.609505	0.340592	0.181014								113.4	0.753011	0.505959	0.281196
							113.6	0.952569	0.759845	0.423324	0.208387	0.0997653								113.6	1.02362	0.7397	0.424392	0.239648	0.0950925								113.6	1.28497	0.96436	0.609672	0.340482	0.180278								113.6	0.753485	0.506354	0.280624
							113.8	0.952248	0.760659	0.423161	0.208533	0.0993425								113.8	1.02467	0.74066	0.426139	0.241567	0.0960699								113.8	1.28503	0.964261	0.609642	0.340188	0.179514								113.8	0.753558	0.506598	0.280006
							114	0.952349	0.761325	0.423039	0.208732	0.0991473								114	1.02562	0.741315	0.427875	0.243089	0.0967831								114	1.28516	0.964033	0.609467	0.339836	0.178844								114	0.753324	0.506664	0.279478
							114.2	0.952618	0.761844	0.422931	0.208951	0.0991117								114.2	1.02633	0.741691	0.429327	0.244063	0.0974033								114.2	1.28538	0.963771	0.609299	0.339417	0.178366								114.2	0.75304	0.506697	0.279215
							114.4	0.953064	0.762369	0.422966	0.209318	0.0993921								114.4	1.02699	0.741993	0.430353	0.24445	0.0979933								114.4	1.28575	0.963661	0.609342	0.339191	0.178074								114.4	0.752756	0.506708	0.279379
							114.6	0.953623	0.762822	0.423332	0.209882	0.0999069								114.6	1.02759	0.742337	0.43082	0.244245	0.0985664								114.6	1.28641	0.963972	0.609762	0.339172	0.178074								114.6	0.752643	0.506848	0.279921
							114.8	0.954377	0.763298	0.424179	0.210793	0.100719								114.8	1.02808	0.742613	0.43068	0.243674	0.0989862								114.8	1.28726	0.964769	0.610492	0.339327	0.178212								114.8	0.752708	0.507164	0.280628
							115	0.955242	0.763843	0.425434	0.211988	0.101584								115	1.02849	0.742721	0.430157	0.243021	0.0993741								115	1.28821	0.965959	0.61134	0.339578	0.178455								115	0.753004	0.507744	0.281409
							115.2	0.956364	0.764523	0.427259	0.213429	0.102802								115.2	1.02887	0.742753	0.429381	0.242419	0.0994853								115.2	1.28925	0.967291	0.612188	0.34001	0.178759								115.2	0.753375	0.508299	0.282118
							115.4	0.957681	0.765241	0.429428	0.214861	0.104261								115.4	1.02919	0.742824	0.42883	0.24191	0.0993098								115.4	1.29021	0.968476	0.612815	0.340501	0.179045								115.4	0.753848	0.508784	0.282735
							115.6	0.959044	0.766007	0.431705	0.216264	0.105833								115.6	1.02925	0.74278	0.428481	0.241603	0.0988721								115.6	1.29113	0.969459	0.613344	0.341163	0.179358								115.6	0.754519	0.509178	0.283102
							115.8	0.960366	0.766824	0.433816	0.217446	0.107382								115.8	1.02951	0.743011	0.428852	0.24153	0.098557								115.8	1.29206	0.9704	0.614015	0.342061	0.179897								115.8	0.755403	0.509501	0.283467
							116	0.961544	0.767654	0.435655	0.218361	0.108998								116	1.03001	0.743723	0.429754	0.241593	0.0983911								116	1.29285	0.971367	0.61489	0.343257	0.180667								116	0.75643	0.509682	0.283873
							116.2	0.962532	0.768414	0.437183	0.218971	0.110392								116.2	1.03073	0.744838	0.431161	0.241789	0.0985022								116.2	1.29354	0.97232	0.615972	0.344632	0.181469								116.2	0.757665	0.50996	0.284435
							116.4	0.963151	0.769206	0.438354	0.21944	0.111337								116.4	1.03158	0.746123	0.432659	0.242172	0.0987534								116.4	1.29427	0.973336	0.617157	0.346148	0.182254								116.4	0.759059	0.510285	0.285014
							116.6	0.963456	0.77003	0.439124	0.219737	0.111809								116.6	1.03277	0.747665	0.434281	0.24283	0.0990871								116.6	1.29509	0.974398	0.618293	0.347719	0.183024								116.6	0.760246	0.510459	0.285497
							116.8	0.963505	0.770788	0.439467	0.220028	0.111865								116.8	1.03398	0.74921	0.435697	0.243572	0.0992473								116.8	1.29583	0.975455	0.619281	0.34931	0.183786								116.8	0.761107	0.510346	0.285607
							117	0.963531	0.77145	0.439613	0.220331	0.111667								117	1.03509	0.750509	0.436971	0.244332	0.0992286								117	1.29659	0.9762	0.620199	0.350855	0.184427								117	0.761635	0.510084	0.285455
							117.2	0.96351	0.772026	0.4395	0.220524	0.111344								117.2	1.03622	0.751576	0.438145	0.245027	0.0989817								117.2	1.29733	0.976822	0.62108	0.352299	0.185058								117.2	0.761943	0.509737	0.285232
							117.4	0.963656	0.772585	0.439264	0.220659	0.111147								117.4	1.03737	0.752372	0.439238	0.245509	0.0986318								117.4	1.29815	0.977361	0.622015	0.353493	0.18568								117.4	0.762185	0.50948	0.285081
							117.6	0.964005	0.773172	0.439017	0.220793	0.111176								117.6	1.03822	0.753062	0.440064	0.245631	0.0982356								117.6	1.29909	0.978049	0.623012	0.354486	0.186194								117.6	0.762513	0.509311	0.285093
							117.8	0.964532	0.773846	0.438781	0.220918	0.111246								117.8	1.0387	0.753617	0.44041	0.245468	0.0979315								117.8	1.30016	0.978952	0.624132	0.355352	0.186532								117.8	0.762994	0.509401	0.285431
							118	0.965103	0.774553	0.438562	0.221003	0.111169								118	1.03886	0.754085	0.440141	0.245034	0.0976383								118	1.30138	0.980362	0.625519	0.356218	0.186826								118	0.763605	0.509834	0.28621
							118.2	0.965827	0.775326	0.438554	0.221327	0.111006								118.2	1.03885	0.754409	0.439394	0.244461	0.097388								118.2	1.30261	0.982138	0.627109	0.356918	0.18718								118.2	0.764178	0.510607	0.287226
							118.4	0.966598	0.776039	0.438843	0.221786	0.11084								118.4	1.03864	0.754526	0.438375	0.243987	0.0971272								118.4	1.30363	0.984063	0.62857	0.357519	0.187562								118.4	0.764593	0.511704	0.288383
							118.6	0.967449	0.776632	0.439289	0.222242	0.110697								118.6	1.03829	0.754343	0.437453	0.243757	0.0969172								118.6	1.30427	0.985744	0.629725	0.358011	0.187922								118.6	0.764844	0.512944	0.289527
							118.8	0.96833	0.777085	0.440046	0.222576	0.110946								118.8	1.03774	0.753816	0.436731	0.243803	0.0965848								118.8	1.30464	0.986969	0.630644	0.358601	0.188309								118.8	0.765115	0.514115	0.290672
							119	0.969349	0.777605	0.441043	0.222848	0.111511								119	1.03712	0.753026	0.436463	0.244189	0.0963243								119	1.30473	0.987752	0.631335	0.35916	0.188702								119	0.765596	0.515262	0.291839
							119.2	0.97057	0.778274	0.442204	0.22318	0.112346								119.2	1.03672	0.75237	0.436746	0.245023	0.0963331								119.2	1.30469	0.988278	0.631935	0.359829	0.189116								119.2	0.766318	0.516494	0.293036
							119.4	0.972153	0.779045	0.443444	0.223553	0.113293								119.4	1.03686	0.752268	0.437674	0.246242	0.0968587								119.4	1.30458	0.988833	0.632752	0.360632	0.189707								119.4	0.76727	0.517814	0.294247
							119.6	0.973898	0.779857	0.444708	0.224018	0.11425								119.6	1.03745	0.752691	0.438918	0.247737	0.0976802								119.6	1.30434	0.989386	0.633601	0.361402	0.190285								119.6	0.76845	0.519423	0.295448
							119.8	0.975587	0.780692	0.445797	0.224481	0.114738								119.8	1.03855	0.753508	0.440271	0.249296	0.0987242								119.8	1.30413	0.989886	0.634121	0.361935	0.1906								119.8	0.769839	0.521457	0.296661
							120	0.976832	0.781536	0.446496	0.224962	0.11468								120	1.04011	0.754733	0.441649	0.250766	0.0997655								120	1.30406	0.990487	0.634213	0.362324	0.190849								120	0.771229	0.52349	0.297516
							120.2	0.977508	0.782336	0.446657	0.225207	0.114144								120.2	1.04203	0.756212	0.442958	0.252019	0.100696								120.2	1.30419	0.991198	0.634124	0.362673	0.19118								120.2	0.772502	0.525106	0.297947
							120.4	0.977413	0.783116	0.446376	0.225216	0.113253								120.4	1.04405	0.757764	0.444101	0.253059	0.101367								120.4	1.30453	0.991951	0.634019	0.362882	0.191572								120.4	0.773532	0.526237	0.297958
							120.6	0.976677	0.783804	0.445992	0.225017	0.11222								120.6	1.04633	0.759333	0.445221	0.253962	0.101938								120.6	1.30529	0.992761	0.634157	0.363069	0.192164								120.6	0.774459	0.527123	0.298006
							120.8	0.975503	0.784416	0.445575	0.22478	0.111269								120.8	1.04867	0.761158	0.446479	0.254768	0.102495								120.8	1.30632	0.993862	0.634625	0.36316	0.192948								120.8	0.775432	0.527925	0.298103
							121	0.974302	0.785096	0.445328	0.224671	0.110651								121	1.05078	0.762915	0.447544	0.255247	0.103019								121	1.3076	0.995104	0.635379	0.363134	0.193636								121	0.776404	0.528701	0.298195
							121.2	0.973182	0.785782	0.445469	0.224719	0.110204								121.2	1.0523	0.764449	0.448253	0.25528	0.103426								121.2	1.30901	0.99657	0.636352	0.363035	0.194045								121.2	0.777266	0.5295	0.298137
							121.4	0.972284	0.786427	0.445765	0.224983	0.109755								121.4	1.05328	0.765621	0.448695	0.254962	0.103705								121.4	1.31045	0.998201	0.637388	0.362882	0.194058								121.4	0.777926	0.530216	0.297937
							121.6	0.971595	0.787044	0.44607	0.225485	0.109267								121.6	1.05376	0.766406	0.449008	0.254391	0.103874								121.6	1.31175	0.999905	0.638465	0.362624	0.193756								121.6	0.778303	0.530763	0.2974
							121.8	0.971243	0.787656	0.446406	0.2263	0.108932								121.8	1.0539	0.766698	0.449082	0.253701	0.103937								121.8	1.31295	1.0014	0.639389	0.362257	0.193182								121.8	0.778179	0.530953	0.296477
							122	0.971113	0.788018	0.446841	0.227187	0.108738								122	1.05382	0.766707	0.449078	0.25318	0.103997								122	1.31402	1.00251	0.640252	0.361986	0.192429								122	0.777779	0.530937	0.295502
							122.2	0.971136	0.788219	0.447292	0.228059	0.108623								122.2	1.05361	0.766559	0.449187	0.252974	0.104146								122.2	1.31488	1.0031	0.641075	0.361856	0.191647								122.2	0.77751	0.530777	0.294753
							122.4	0.971459	0.788541	0.448022	0.228868	0.108841								122.4	1.05337	0.76636	0.449484	0.25309	0.104391								122.4	1.31562	1.00318	0.642001	0.362028	0.191039								122.4	0.777685	0.530617	0.294417
							122.6	0.972321	0.789204	0.449027	0.229671	0.109367								122.6	1.05327	0.766422	0.449911	0.253486	0.104809								122.6	1.31642	1.00304	0.643003	0.36256	0.190725								122.6	0.778134	0.530507	0.2946
							122.8	0.973705	0.789992	0.450275	0.230469	0.110192								122.8	1.05342	0.766953	0.450583	0.254213	0.105366								122.8	1.31722	1.00286	0.644184	0.363498	0.190774								122.8	0.778819	0.53048	0.295279
							123	0.975471	0.790884	0.451539	0.231152	0.111096								123	1.05382	0.767993	0.45153	0.255139	0.106032								123	1.31789	1.00269	0.645462	0.36458	0.191036								123	0.779637	0.530605	0.296265
							123.2	0.977409	0.791742	0.452752	0.231697	0.112092								123.2	1.05442	0.769417	0.452644	0.256123	0.106564								123.2	1.31848	1.00241	0.646433	0.36549	0.191234								123.2	0.780563	0.531136	0.297426
							123.4	0.979148	0.792539	0.453686	0.231943	0.112961								123.4	1.05508	0.771092	0.453622	0.256938	0.106899								123.4	1.31894	1.00209	0.647061	0.366239	0.191336								123.4	0.781514	0.531883	0.298713
							123.6	0.980496	0.793221	0.454358	0.231945	0.113777								123.6	1.05581	0.772823	0.45456	0.257645	0.107029								123.6	1.319	1.0017	0.647409	0.366743	0.191375								123.6	0.782462	0.532596	0.299934
							123.8	0.981529	0.793893	0.454707	0.231588	0.114556								123.8	1.05664	0.774401	0.455373	0.258299	0.107086								123.8	1.31885	1.00137	0.647866	0.367172	0.191539								123.8	0.783221	0.533084	0.301078
							124	0.982426	0.79452	0.455013	0.231091	0.115378								124	1.05756	0.775808	0.456126	0.258916	0.107071								124	1.31863	1.00128	0.648278	0.367553	0.191903								124	0.783825	0.533488	0.302172
							124.2	0.983427	0.795182	0.455306	0.230597	0.116237								124.2	1.05853	0.777097	0.456962	0.259369	0.107168								124.2	1.31858	1.00163	0.648806	0.368206	0.192593								124.2	0.78427	0.533815	0.303291
							124.4	0.984731	0.795792	0.455721	0.230523	0.117322								124.4	1.05951	0.778399	0.458026	0.259667	0.10747								124.4	1.31859	1.00242	0.64924	0.368894	0.193239								124.4	0.784571	0.534288	0.304256
							124.6	0.986227	0.796369	0.456231	0.23073	0.118438								124.6	1.06031	0.779258	0.459032	0.259639	0.107827								124.6	1.3189	1.00368	0.649859	0.369664	0.193775								124.6	0.784851	0.534898	0.304936
							124.8	0.987631	0.796983	0.456888	0.231172	0.119264								124.8	1.061	0.779775	0.460107	0.259404	0.108215								124.8	1.31935	1.00539	0.65052	0.370312	0.194032								124.8	0.785278	0.535752	0.305169
							125	0.988706	0.797745	0.457346	0.231651	0.119608								125	1.06168	0.77995	0.461345	0.259191	0.108665								125	1.32006	1.00733	0.651343	0.370906	0.194167								125	0.785868	0.536721	0.304996
							125.2	0.9893	0.7986	0.45765	0.232115	0.119636								125.2	1.0625	0.779844	0.462595	0.259137	0.109154								125.2	1.32078	1.0093	0.652133	0.371185	0.194105								125.2	0.786645	0.537731	0.304575
							125.4	0.989573	0.799504	0.457871	0.232475	0.119396								125.4	1.06335	0.779415	0.463667	0.259202	0.109593								125.4	1.32164	1.01123	0.652906	0.371274	0.194063								125.4	0.787552	0.538768	0.30417
							125.6	0.989695	0.800313	0.458061	0.232782	0.118955								125.6	1.0643	0.779079	0.46453	0.259389	0.110003								125.6	1.3225	1.01299	0.653636	0.371361	0.194181								125.6	0.788711	0.539794	0.303884
							125.8	0.989891	0.801222	0.458273	0.233076	0.118482								125.8	1.06528	0.778897	0.465292	0.259702	0.110423								125.8	1.32357	1.01454	0.654069	0.371537	0.194528								125.8	0.790264	0.540861	0.303906
							126	0.990381	0.802308	0.458552	0.233392	0.118133								126	1.06624	0.778978	0.465783	0.260047	0.110775								126	1.32476	1.01578	0.654301	0.371803	0.195042								126	0.792024	0.541827	0.30426
							126.2	0.991119	0.803505	0.458862	0.233733	0.117793								126.2	1.0671	0.779525	0.465992	0.26045	0.111097								126.2	1.32614	1.01686	0.654588	0.372308	0.195866								126.2	0.793621	0.54271	0.304944
							126.4	0.991771	0.804511	0.45907	0.234011	0.117343								126.4	1.06781	0.780415	0.465886	0.260998	0.111229								126.4	1.32751	1.0177	0.655028	0.372979	0.19695								126.4	0.795105	0.543508	0.305895
							126.6	0.992339	0.805411	0.45911	0.23437	0.11683								126.6	1.06845	0.781484	0.465669	0.261617	0.11121								126.6	1.32888	1.01829	0.655333	0.373673	0.198059								126.6	0.796298	0.54444	0.30717
							126.8	0.99282	0.80594	0.459118	0.234866	0.116461								126.8	1.06888	0.782539	0.46517	0.262163	0.11094								126.8	1.33009	1.01861	0.655584	0.374422	0.199131								126.8	0.797185	0.54549	0.308675
							127	0.993299	0.806158	0.459291	0.235693	0.116391								127	1.06918	0.783552	0.464483	0.262657	0.11062								127	1.331	1.01885	0.655933	0.375331	0.200159								127	0.797687	0.546543	0.310297
							127.2	0.993993	0.806073	0.459798	0.236864	0.116731								127.2	1.06945	0.784436	0.463816	0.263258	0.110311								127.2	1.33162	1.01901	0.656206	0.376343	0.201039								127.2	0.797806	0.547318	0.311697
							127.4	0.995065	0.805873	0.460662	0.23835	0.117331								127.4	1.06988	0.785404	0.463365	0.263958	0.110248								127.4	1.33224	1.01929	0.656405	0.377648	0.201937								127.4	0.797495	0.547716	0.31262
							127.6	0.996343	0.805538	0.461971	0.239936	0.118136								127.6	1.07031	0.786653	0.463174	0.264707	0.110449								127.6	1.33296	1.01981	0.656491	0.379202	0.202833								127.6	0.797092	0.547858	0.31314
							127.8	0.997494	0.805308	0.463377	0.241427	0.118848								127.8	1.07079	0.788288	0.463422	0.265471	0.11092								127.8	1.33382	1.02058	0.656867	0.380906	0.203762								127.8	0.796625	0.54787	0.313352
							128	0.998279	0.805143	0.464857	0.242678	0.119502								128	1.07129	0.790213	0.464146	0.266293	0.111451								128	1.33477	1.02153	0.657363	0.38248	0.204513								128	0.796273	0.54799	0.313367
							128.2	0.998463	0.805155	0.466123	0.24348	0.119838								128.2	1.07171	0.792099	0.465185	0.267044	0.111912								128.2	1.33577	1.02285	0.658282	0.384012	0.205238								128.2	0.796206	0.548236	0.313256
							128.4	0.998076	0.805429	0.467331	0.243946	0.120042								128.4	1.07212	0.793797	0.466465	0.267835	0.112319								128.4	1.33663	1.02444	0.659386	0.38537	0.205729								128.4	0.796488	0.548578	0.313163
							128.6	0.997239	0.806011	0.468282	0.24407	0.120055								128.6	1.0725	0.795077	0.46805	0.268673	0.112605								128.6	1.33712	1.02603	0.660684	0.386507	0.206017								128.6	0.797028	0.548796	0.313061
							128.8	0.996245	0.806837	0.469155	0.244021	0.120071								128.8	1.07274	0.795853	0.469782	0.269471	0.112737								128.8	1.33696	1.02732	0.661676	0.387143	0.205805								128.8	0.797804	0.548772	0.312977
							129	0.995355	0.807905	0.469909	0.243866	0.120041								129	1.0728	0.796116	0.471492	0.270041	0.112682								129	1.33634	1.02829	0.662499	0.387411	0.205295								129	0.798718	0.548565	0.312834
							129.2	0.994785	0.809125	0.470565	0.243847	0.120116								129.2	1.07285	0.796084	0.473115	0.270468	0.112578								129.2	1.33548	1.02885	0.663045	0.387347	0.204542								129.2	0.800011	0.548382	0.312694
							129.4	0.994681	0.810705	0.47105	0.243956	0.120286								129.4	1.07283	0.795875	0.474576	0.270694	0.112426								129.4	1.33467	1.02889	0.663465	0.386884	0.203699								129.4	0.801623	0.548389	0.31263
							129.6	0.994927	0.812514	0.471308	0.244147	0.12046								129.6	1.07283	0.795512	0.475636	0.270677	0.112355								129.6	1.33394	1.02853	0.663955	0.386121	0.202846								129.6	0.803177	0.548436	0.312659
							129.8	0.99546	0.814279	0.471298	0.244426	0.120516								129.8	1.07291	0.795013	0.476288	0.270486	0.112462								129.8	1.33344	1.02814	0.66464	0.385336	0.202291								129.8	0.804372	0.548715	0.312806
							130	0.996136	0.81568	0.470986	0.244742	0.120418								130	1.07306	0.794338	0.476564	0.270212	0.112743								130	1.33324	1.02769	0.665418	0.384671	0.202062								130	0.805463	0.549227	0.313182
							130.2	0.997032	0.816886	0.470564	0.245129	0.120269								130.2	1.07325	0.793542	0.476392	0.269727	0.113056								130.2	1.33325	1.02714	0.666135	0.384142	0.201986								130.2	0.806417	0.550039	0.313789
							130.4	0.997999	0.817815	0.4702	0.245462	0.120146								130.4	1.07346	0.792813	0.475832	0.269156	0.11338								130.4	1.33339	1.02656	0.666932	0.383783	0.201954								130.4	0.807315	0.55114	0.314578
							130.6	0.99922	0.818571	0.470275	0.245975	0.120256								130.6	1.07376	0.792351	0.475047	0.268687	0.113681								130.6	1.33376	1.02612	0.667732	0.38364	0.201972								130.6	0.808183	0.55269	0.315328
							130.8	1.00064	0.819198	0.470979	0.246665	0.120778								130.8	1.07424	0.792435	0.474341	0.268503	0.114008								130.8	1.33449	1.02584	0.668475	0.383785	0.202051								130.8	0.809164	0.55448	0.316146
							131	1.00206	0.819767	0.472175	0.247424	0.121492								131	1.07501	0.793172	0.473842	0.268476	0.114486								131	1.33543	1.02595	0.669186	0.38412	0.202277								131	0.810166	0.556509	0.317029
							131.2	1.00319	0.82023	0.473626	0.248103	0.122351								131.2	1.07596	0.794574	0.473606	0.268706	0.115024								131.2	1.33655	1.0265	0.669871	0.384587	0.202638								131.2	0.811063	0.55872	0.318107
							131.4	1.0041	0.820479	0.47513	0.248765	0.12325								131.4	1.07707	0.796339	0.473624	0.269068	0.115392								131.4	1.33775	1.02764	0.6706	0.385333	0.203241								131.4	0.811698	0.560882	0.319214
							131.6	1.00492	0.82054	0.476659	0.249434	0.124384								131.6	1.07835	0.798457	0.473907	0.269772	0.11555								131.6	1.33908	1.02931	0.671242	0.386418	0.203875								131.6	0.812142	0.562877	0.320521
							131.8	1.00585	0.820373	0.478089	0.250164	0.125593								131.8	1.07971	0.800602	0.474283	0.270669	0.115543								131.8	1.34049	1.03156	0.67194	0.387883	0.204562								131.8	0.8125	0.564586	0.32179
							132	1.00697	0.820171	0.479474	0.250982	0.126903								132	1.08096	0.80242	0.474675	0.271723	0.115279								132	1.34187	1.03396	0.672425	0.389483	0.20497								132	0.812796	0.565974	0.322897
							132.2	1.00811	0.819952	0.48065	0.251696	0.128083								132.2	1.08198	0.803692	0.475287	0.27278	0.114884								132.2	1.34309	1.03621	0.672773	0.391059	0.205151								132.2	0.812906	0.566871	0.323587
							132.4	1.00902	0.819782	0.481509	0.252173	0.129055								132.4	1.08276	0.804433	0.476128	0.273855	0.114596								132.4	1.34414	1.03802	0.67289	0.392395	0.204996								132.4	0.812809	0.567401	0.324068
							132.6	1.00955	0.819582	0.482015	0.25241	0.129722								132.6	1.08344	0.804735	0.47725	0.274816	0.114484								132.6	1.34506	1.03945	0.67309	0.393366	0.204796								132.6	0.812666	0.567743	0.324457
							132.8	1.00967	0.819551	0.482081	0.252366	0.130062								132.8	1.08404	0.804771	0.478735	0.275691	0.114515								132.8	1.34578	1.04031	0.673231	0.393904	0.204624								132.8	0.812594	0.568055	0.324686
							133	1.00962	0.819747	0.481775	0.252069	0.1302								133	1.08482	0.804864	0.480449	0.276482	0.114867								133	1.34649	1.04082	0.673548	0.394208	0.20471								133	0.812517	0.568157	0.3248
							133.2	1.00951	0.820093	0.481206	0.251643	0.130158								133.2	1.08583	0.804992	0.482114	0.27734	0.115629								133.2	1.3472	1.04117	0.673974	0.394458	0.20498								133.2	0.812617	0.568124	0.324981
							133.4	1.00947	0.820589	0.480612	0.251263	0.129968								133.4	1.08701	0.805333	0.483597	0.27819	0.116771								133.4	1.34785	1.04141	0.674447	0.394708	0.205484								133.4	0.813015	0.568088	0.325186
							133.6	1.00936	0.821281	0.480043	0.250703	0.12949								133.6	1.08803	0.805868	0.484708	0.278903	0.118084								133.6	1.34845	1.04133	0.674798	0.394967	0.206076								133.6	0.813764	0.568111	0.325313
							133.8	1.00915	0.82223	0.479673	0.249905	0.128821								133.8	1.0888	0.806543	0.485338	0.279347	0.119389								133.8	1.3489	1.04095	0.67509	0.395132	0.206505								133.8	0.814797	0.568189	0.325492
							134	1.00877	0.823436	0.479606	0.248987	0.128018								134	1.08918	0.807276	0.485751	0.279754	0.120598								134	1.34922	1.04047	0.675476	0.395264	0.206731								134	0.816059	0.568533	0.325708
							134.2	1.00842	0.824868	0.479943	0.248215	0.127329								134.2	1.08915	0.80804	0.486208	0.279945	0.121632								134.2	1.34945	1.04008	0.676092	0.395444	0.206916								134.2	0.81732	0.569142	0.325938
							134.4	1.00818	0.8263	0.480479	0.247613	0.126849								134.4	1.08883	0.808852	0.486927	0.280088	0.122476								134.4	1.34958	1.03996	0.677063	0.395747	0.207231								134.4	0.818471	0.569879	0.326365
							134.6	1.00813	0.827573	0.480985	0.247232	0.126502								134.6	1.0885	0.809582	0.487843	0.280098	0.123151								134.6	1.34951	1.04029	0.678189	0.396028	0.207669								134.6	0.819482	0.570563	0.326819
							134.8	1.0083	0.828726	0.481387	0.247207	0.12626								134.8	1.0883	0.810354	0.488742	0.280253	0.123622								134.8	1.34939	1.04105	0.679368	0.396353	0.208261								134.8	0.820247	0.571148	0.3273
							135	1.00881	0.829567	0.481755	0.247523	0.126213								135	1.08821	0.811155	0.489438	0.280344	0.123732								135	1.34927	1.04232	0.680624	0.396891	0.209123								135	0.820888	0.571557	0.327791
							135.2	1.0097	0.830263	0.482168	0.248099	0.126372								135.2	1.08839	0.812143	0.489866	0.280597	0.123549								135.2	1.34931	1.04382	0.681764	0.397383	0.209979								135.2	0.821516	0.571977	0.328462
							135.4	1.011	0.830776	0.482702	0.248839	0.126711								135.4	1.08876	0.81304	0.490077	0.280718	0.123094								135.4	1.34962	1.04541	0.682672	0.397846	0.210768								135.4	0.822166	0.572425	0.32893
							135.6	1.01232	0.831338	0.483273	0.249658	0.127194								135.6	1.08916	0.813789	0.4902	0.280739	0.122428								135.6	1.35019	1.04681	0.683314	0.398177	0.211386								135.6	0.822581	0.57301	0.329366
							135.8	1.01359	0.831681	0.484006	0.250507	0.127934								135.8	1.08952	0.814337	0.490397	0.280584	0.121692								135.8	1.35094	1.04805	0.683915	0.398536	0.212019								135.8	0.822732	0.57378	0.329693
							136	1.01471	0.831955	0.484687	0.251346	0.128842								136	1.08997	0.814894	0.490678	0.280489	0.121074								136	1.35165	1.04878	0.684372	0.398653	0.212454								136	0.822762	0.574777	0.330189
							136.2	1.0158	0.832117	0.485488	0.252174	0.129912								136.2	1.09058	0.815555	0.49107	0.280418	0.120495								136.2	1.35224	1.0492	0.684839	0.398704	0.21278								136.2	0.822939	0.575845	0.330668
							136.4	1.01687	0.832456	0.486271	0.252926	0.130963								136.4	1.09138	0.816406	0.491498	0.280466	0.119935								136.4	1.35281	1.04942	0.68532	0.398793	0.212982								136.4	0.823298	0.57693	0.331253
							136.6	1.01831	0.832835	0.487388	0.253851	0.132148								136.6	1.09253	0.817511	0.491873	0.280715	0.119543								136.6	1.35359	1.04975	0.686177	0.399224	0.213131								136.6	0.824002	0.577827	0.33196
							136.8	1.01999	0.833343	0.488712	0.254978	0.133291								136.8	1.09371	0.818669	0.491929	0.281071	0.119164								136.8	1.35461	1.05007	0.687207	0.399904	0.213105								136.8	0.825143	0.578557	0.332907
							137	1.02177	0.833959	0.490499	0.256307	0.134354								137	1.09483	0.819802	0.491746	0.281382	0.118976								137	1.35597	1.05055	0.688341	0.400876	0.213061								137	0.826391	0.579058	0.333847
							137.2	1.0234	0.834578	0.492406	0.257564	0.135188								137.2	1.09568	0.820706	0.491343	0.281616	0.118899								137.2	1.35758	1.05119	0.689512	0.402162	0.213158								137.2	0.827518	0.579448	0.334718
							137.4	1.02488	0.835141	0.494288	0.258788	0.135911								137.4	1.0963	0.821486	0.490979	0.281877	0.11891								137.4	1.35925	1.05196	0.690792	0.403602	0.213356								137.4	0.828511	0.579741	0.335446
							137.6	1.0261	0.835735	0.495757	0.259792	0.13629								137.6	1.09654	0.822028	0.490683	0.282168	0.118819								137.6	1.3607	1.05278	0.69218	0.405087	0.213807								137.6	0.829406	0.580204	0.335889
							137.8	1.0272	0.836375	0.496664	0.260568	0.136362								137.8	1.0967	0.822379	0.490827	0.282458	0.118904								137.8	1.36198	1.0539	0.693754	0.406596	0.21456								137.8	0.830014	0.580678	0.33601
							138	1.02821	0.836911	0.496882	0.261122	0.136099								138	1.09688	0.822555	0.491305	0.282959	0.118935								138	1.36304	1.05518	0.695271	0.407984	0.215578								138	0.830419	0.581052	0.335731
							138.2	1.0291	0.837405	0.496669	0.261555	0.135566								138.2	1.09717	0.822686	0.491933	0.283625	0.118987								138.2	1.36382	1.05666	0.696582	0.409078	0.216628								138.2	0.830715	0.581215	0.335132
							138.4	1.02973	0.837886	0.496249	0.261873	0.134783								138.4	1.09744	0.82275	0.492447	0.284522	0.118977								138.4	1.36427	1.05828	0.697523	0.409706	0.217648								138.4	0.830886	0.58127	0.334373
							138.6	1.03021	0.838282	0.495851	0.262065	0.13409								138.6	1.09762	0.822865	0.492919	0.285491	0.11905								138.6	1.36464	1.06022	0.697947	0.409952	0.21855								138.6	0.830918	0.581254	0.333665
							138.8	1.03058	0.838609	0.495675	0.262231	0.133643								138.8	1.09783	0.823094	0.493221	0.286533	0.119063								138.8	1.36492	1.06222	0.697763	0.409747	0.219305								138.8	0.83096	0.581243	0.333127
							139	1.03085	0.838951	0.495879	0.262418	0.133588								139	1.09804	0.823409	0.493496	0.287366	0.119089								139	1.36529	1.06425	0.697313	0.409367	0.219992								139	0.830927	0.581367	0.332642
							139.2	1.03088	0.839236	0.496185	0.262644	0.133823								139.2	1.0982	0.823847	0.493951	0.288047	0.119241								139.2	1.36565	1.06609	0.696793	0.408819	0.220727								139.2	0.83085	0.581775	0.332359
							139.4	1.03092	0.839409	0.496611	0.262951	0.134336								139.4	1.09848	0.824523	0.494548	0.288518	0.119673								139.4	1.36603	1.06779	0.696609	0.408402	0.221491								139.4	0.830844	0.582398	0.332173
							139.6	1.03107	0.839619	0.497006	0.263361	0.134967								139.6	1.09895	0.825325	0.495298	0.288875	0.120316								139.6	1.36639	1.06914	0.696747	0.408124	0.22222								139.6	0.831154	0.582976	0.332231
							139.8	1.03133	0.840004	0.497582	0.263832	0.135589								139.8	1.09961	0.826135	0.4962	0.289122	0.121157								139.8	1.36684	1.07033	0.697299	0.408124	0.222832								139.8	0.831689	0.583452	0.332408
							140	1.0317	0.840542	0.498161	0.264343	0.136106								140	1.10049	0.82703	0.497238	0.289343	0.122073								140	1.36739	1.07131	0.698184	0.408305	0.223256								140	0.832473	0.58398	0.333139
							140.2	1.03242	0.841161	0.498959	0.264993	0.136666								140.2	1.10169	0.828128	0.498328	0.289525	0.122912								140.2	1.36815	1.07205	0.699371	0.408627	0.22349								140.2	0.833252	0.584337	0.334039
							140.4	1.03322	0.841753	0.499813	0.265675	0.137226								140.4	1.10295	0.829219	0.49947	0.289478	0.123514								140.4	1.36917	1.07245	0.700453	0.40914	0.223671								140.4	0.834044	0.584705	0.335145
							140.6	1.03369	0.842312	0.500822	0.266312	0.137682								140.6	1.1043	0.830388	0.500672	0.289392	0.124044								140.6	1.37037	1.07263	0.701427	0.409798	0.223891								140.6	0.834603	0.58509	0.335999
							140.8	1.0338	0.842826	0.501641	0.266674	0.137928								140.8	1.10564	0.831707	0.501983	0.289321	0.124351								140.8	1.37157	1.07241	0.702301	0.410591	0.224125								140.8	0.835081	0.585602	0.336768
							141	1.03358	0.843383	0.502192	0.266772	0.137895								141	1.10696	0.833213	0.503481	0.289489	0.124608								141	1.3726	1.07192	0.703132	0.411317	0.224271								141	0.835563	0.586113	0.337298
							141.2	1.03313	0.844072	0.50237	0.266565	0.137519								141.2	1.1081	0.834533	0.504964	0.289724	0.124857								141.2	1.37348	1.07129	0.703992	0.412074	0.224295								141.2	0.836196	0.586813	0.337982
							141.4	1.03252	0.844924	0.502345	0.266325	0.136935								141.4	1.10915	0.835852	0.506518	0.290219	0.125375								141.4	1.37422	1.07067	0.704826	0.412803	0.224027								141.4	0.836725	0.587425	0.338742
							141.6	1.03194	0.845761	0.502146	0.266143	0.136347								141.6	1.11014	0.83726	0.507963	0.290845	0.125912								141.6	1.3747	1.06974	0.705406	0.413328	0.223344								141.6	0.837218	0.588061	0.339724
							141.8	1.03149	0.84652	0.50196	0.266035	0.135852								141.8	1.1111	0.838883	0.509359	0.291655	0.126712								141.8	1.37479	1.06882	0.705743	0.413543	0.22239								141.8	0.837575	0.588628	0.340708
							142	1.03124	0.847104	0.501876	0.266042	0.135597								142	1.11197	0.840414	0.510531	0.292533	0.127645								142	1.37451	1.06805	0.705715	0.413547	0.22129								142	0.837799	0.589054	0.341542
							142.2	1.03131	0.847567	0.502023	0.266228	0.13566								142.2	1.1127	0.841943	0.511512	0.293484	0.128715								142.2	1.37416	1.06766	0.705457	0.413679	0.220397								142.2	0.837871	0.589289	0.342085
							142.4	1.0317	0.847903	0.50238	0.266483	0.136051								142.4	1.11348	0.8433	0.512096	0.294412	0.129674								142.4	1.37374	1.06753	0.705211	0.413887	0.219897								142.4	0.837913	0.589368	0.342424
							142.6	1.03247	0.848183	0.502985	0.266779	0.136657								142.6	1.11423	0.844395	0.512511	0.2953	0.130732								142.6	1.37337	1.06781	0.705288	0.414448	0.219864								142.6	0.837779	0.589365	0.342581
							142.8	1.0335	0.848258	0.503557	0.267148	0.137352								142.8	1.11493	0.845181	0.512703	0.296111	0.131806								142.8	1.37299	1.06839	0.705728	0.415314	0.220227								142.8	0.837645	0.589234	0.342618
							143	1.03476	0.848339	0.504244	0.267529	0.137996								143	1.11559	0.845768	0.51267	0.296811	0.132864								143	1.37283	1.06937	0.706716	0.41669	0.221056								143	0.837527	0.588902	0.342593
							143.2	1.03613	0.84847	0.504924	0.267859	0.138604								143.2	1.11622	0.84596	0.512494	0.297425	0.133783								143.2	1.37269	1.0705	0.707794	0.418159	0.222023								143.2	0.837568	0.588309	0.342523
							143.4	1.03749	0.848813	0.505797	0.268176	0.139153								143.4	1.1168	0.845887	0.512298	0.298066	0.134607								143.4	1.37259	1.0717	0.708863	0.419567	0.222886								143.4	0.837703	0.587672	0.342424
							143.6	1.03872	0.849275	0.506642	0.26844	0.139666								143.6	1.11723	0.845634	0.511992	0.298631	0.135028								143.6	1.37259	1.07277	0.709784	0.420694	0.223584								143.6	0.838063	0.587093	0.342341
							143.8	1.0398	0.84997	0.507646	0.268728	0.14017								143.8	1.11734	0.845125	0.511536	0.298974	0.134862								143.8	1.37303	1.07378	0.710677	0.421695	0.224233								143.8	0.838351	0.586673	0.341888
							144	1.04063	0.850705	0.508638	0.268959	0.140574								144	1.11706	0.844391	0.51111	0.298916	0.134148								144	1.37386	1.07461	0.711341	0.42257	0.224737								144	0.838656	0.586724	0.341225
							144.2	1.04108	0.85146	0.509617	0.269112	0.140619								144.2	1.11646	0.843719	0.510772	0.298677	0.133104								144.2	1.37492	1.07533	0.712074	0.423341	0.225114								144.2	0.838904	0.587328	0.340563
							144.4	1.04142	0.852167	0.510428	0.269119	0.140294								144.4	1.11554	0.843121	0.51052	0.298214	0.131836								144.4	1.37608	1.07593	0.712855	0.423961	0.225334								144.4	0.839221	0.588431	0.340411
							144.6	1.04167	0.852781	0.511085	0.269127	0.139556								144.6	1.11439	0.842582	0.510396	0.297754	0.130741								144.6	1.37725	1.07666	0.713757	0.424388	0.225404								144.6	0.839602	0.589971	0.340696
							144.8	1.04197	0.853292	0.511517	0.26934	0.138657								144.8	1.11325	0.84212	0.51027	0.29719	0.129941								144.8	1.37821	1.07734	0.714558	0.424542	0.225155								144.8	0.840078	0.591878	0.341747
							145	1.04216	0.853634	0.511676	0.269757	0.137756								145	1.11232	0.841959	0.510219	0.296726	0.12964								145	1.37889	1.07783	0.71523	0.424248	0.224597								145	0.840568	0.593852	0.34338
							145.2	1.04234	0.853828	0.511463	0.270191	0.137056								145.2	1.11173	0.842161	0.510285	0.296316	0.129771								145.2	1.37942	1.07805	0.715847	0.423548	0.223879								145.2	0.841007	0.595807	0.345276
							145.4	1.04236	0.853849	0.511006	0.270606	0.136484								145.4	1.11158	0.842804	0.510655	0.296128	0.130363								145.4	1.37987	1.07834	0.716575	0.422724	0.223365								145.4	0.841411	0.597643	0.346824
							145.6	1.0424	0.853898	0.510431	0.271087	0.136223								145.6	1.11182	0.843699	0.511136	0.296075	0.131017								145.6	1.38031	1.07886	0.717444	0.422115	0.223299								145.6	0.841923	0.599386	0.348175
							145.8	1.04257	0.854048	0.510082	0.271669	0.136317								145.8	1.11243	0.844874	0.51188	0.296415	0.131797								145.8	1.38089	1.07969	0.718593	0.421869	0.223909								145.8	0.842787	0.601138	0.349384
							146	1.04296	0.854459	0.509979	0.272237	0.13683								146	1.11339	0.846046	0.512586	0.297104	0.132537								146	1.38146	1.08088	0.720009	0.421865	0.22504								146	0.843945	0.602876	0.350511
							146.2	1.04358	0.855069	0.510238	0.273001	0.137647								146.2	1.11467	0.847222	0.513331	0.298136	0.133298								146.2	1.38189	1.08243	0.721589	0.422246	0.226575								146.2	0.845381	0.604513	0.351606
							146.4	1.04434	0.855897	0.510679	0.273854	0.138715								146.4	1.11612	0.848218	0.513932	0.299343	0.133948								146.4	1.38235	1.08412	0.723211	0.422846	0.228386								146.4	0.847032	0.605796	0.352671
							146.6	1.04528	0.856934	0.511398	0.274717	0.139999								146.6	1.11764	0.849158	0.514685	0.300705	0.134645								146.6	1.38294	1.08582	0.724765	0.423634	0.23032								146.6	0.848675	0.606523	0.353589
							146.8	1.04621	0.858078	0.512085	0.275331	0.141368								146.8	1.11925	0.850092	0.515569	0.302165	0.135348								146.8	1.38359	1.08723	0.725969	0.424282	0.23208								146.8	0.850165	0.606671	0.354268
							147	1.04706	0.859243	0.512799	0.275816	0.142651								147	1.1209	0.851109	0.516725	0.303618	0.135992								147	1.3845	1.08844	0.727028	0.425017	0.233789								147	0.851512	0.606545	0.354675
							147.2	1.0477	0.860418	0.513479	0.276058	0.143781								147.2	1.12238	0.852011	0.517854	0.304925	0.136457								147.2	1.38578	1.08942	0.727921	0.425714	0.235421								147.2	0.852662	0.606427	0.354803
							147.4	1.04824	0.861542	0.514175	0.276191	0.144735								147.4	1.12346	0.852865	0.519062	0.305978	0.136659								147.4	1.38731	1.09037	0.728714	0.426591	0.236891								147.4	0.853486	0.60653	0.354753
							147.6	1.04865	0.862468	0.514692	0.276112	0.145301								147.6	1.12429	0.853634	0.520347	0.30675	0.136788								147.6	1.38897	1.09107	0.729238	0.427372	0.238024								147.6	0.854009	0.606907	0.354779
							147.8	1.04885	0.863131	0.514918	0.275823	0.145342								147.8	1.12489	0.854338	0.521682	0.30729	0.136855								147.8	1.3904	1.09162	0.729562	0.428075	0.2388								147.8	0.85413	0.607422	0.354955
							148	1.04896	0.863473	0.514939	0.275475	0.144908								148	1.12525	0.854917	0.522836	0.307655	0.136947								148	1.3914	1.09189	0.729519	0.428508	0.239026								148	0.853833	0.607822	0.35535
							148.2	1.04905	0.863434	0.514812	0.275248	0.144151								148.2	1.12553	0.855333	0.523873	0.307914	0.13707								148.2	1.39191	1.092	0.729134	0.428707	0.238672								148.2	0.853151	0.608033	0.355893
							148.4	1.04891	0.863026	0.51443	0.275193	0.143241								148.4	1.12588	0.855417	0.524588	0.30799	0.137261								148.4	1.39182	1.0917	0.728386	0.428547	0.23773								148.4	0.852297	0.607994	0.356536
							148.6	1.04843	0.862419	0.513832	0.275138	0.14222								148.6	1.1264	0.855278	0.525008	0.308029	0.137426								148.6	1.39118	1.09115	0.727614	0.428233	0.236421								148.6	0.851504	0.607834	0.357069
							148.8	1.04773	0.8619	0.513277	0.275108	0.141237								148.8	1.12695	0.855082	0.525041	0.308006	0.137477								148.8	1.39031	1.09054	0.726985	0.428046	0.235007								148.8	0.850892	0.607631	0.35733
							149	1.04695	0.861595	0.512881	0.275134	0.140483								149	1.12756	0.854976	0.524776	0.307935	0.137329								149	1.38956	1.09019	0.726606	0.428281	0.233801								149	0.850713	0.607608	0.35746
							149.2	1.04618	0.861702	0.512659	0.27524	0.140095								149.2	1.12814	0.855013	0.524293	0.30781	0.136991								149.2	1.38899	1.09014	0.726495	0.428935	0.232964								149.2	0.851119	0.607712	0.357612
							149.4	1.04557	0.8623	0.512814	0.2754	0.139985								149.4	1.12884	0.855332	0.523736	0.307938	0.136725								149.4	1.38865	1.09041	0.726653	0.429929	0.232468								149.4	0.852086	0.608084	0.357862
							149.6	1.04518	0.863311	0.513248	0.275638	0.140105								149.6	1.12958	0.855726	0.523039	0.308159	0.136484								149.6	1.38852	1.09095	0.726982	0.431012	0.232259								149.6	0.853314	0.608556	0.358035
							149.8	1.045	0.864505	0.513807	0.27609	0.140382								149.8	1.13053	0.856169	0.522492	0.308544	0.136447								149.8	1.38856	1.09168	0.727657	0.432157	0.232308								149.8	0.854765	0.609102	0.358374
							150	1.04504	0.865782	0.514343	0.276626	0.140764								150	1.13167	0.856714	0.522414	0.309233	0.136671								150	1.3888	1.09237	0.728576	0.433217	0.232608								150	0.856197	0.609549	0.358631
							150.2	1.04546	0.866937	0.514897	0.277207	0.141192								150.2	1.13299	0.857709	0.522949	0.310274	0.137202								150.2	1.38928	1.09321	0.729599	0.434217	0.233073								150.2	0.857447	0.609963	0.358695
							150.4	1.04611	0.867859	0.515425	0.277642	0.141725								150.4	1.13442	0.859028	0.524025	0.311543	0.137852								150.4	1.39007	1.09427	0.730592	0.435053	0.233762								150.4	0.858462	0.610409	0.358585
							150.6	1.04702	0.868553	0.516034	0.27815	0.142478								150.6	1.13583	0.860618	0.525565	0.312949	0.138654								150.6	1.39116	1.09564	0.731663	0.435919	0.234715								150.6	0.859394	0.611103	0.358577
							150.8	1.04816	0.869061	0.516782	0.278729	0.143467								150.8	1.13702	0.862169	0.527321	0.314442	0.139562								150.8	1.39259	1.097	0.732573	0.436738	0.235856								150.8	0.860286	0.612077	0.35873
							151	1.04937	0.86944	0.51746	0.279493	0.144508								151	1.13781	0.863525	0.529181	0.315736	0.14042								151	1.39418	1.09836	0.733425	0.437719	0.23714								151	0.861145	0.613201	0.359201
							151.2	1.05043	0.869731	0.518021	0.280294	0.145475								151.2	1.13821	0.864348	0.530899	0.316703	0.141164								151.2	1.39597	1.09932	0.734271	0.438775	0.238525								151.2	0.862011	0.614374	0.360092
							151.4	1.05147	0.870025	0.518487	0.281244	0.146326								151.4	1.13834	0.864964	0.532471	0.31728	0.141623								151.4	1.39762	1.10009	0.735075	0.439885	0.239899								151.4	0.862929	0.615501	0.361278
							151.6	1.05263	0.870338	0.519113	0.28238	0.147122								151.6	1.13817	0.865503	0.533798	0.317507	0.141713								151.6	1.39906	1.10062	0.735658	0.44093	0.241142								151.6	0.863919	0.616492	0.362618
							151.8	1.05379	0.870752	0.520026	0.283638	0.148023								151.8	1.13781	0.865883	0.534983	0.317347	0.141374								151.8	1.40024	1.10134	0.736095	0.441994	0.242261								151.8	0.864915	0.6173	0.363937
							152	1.05471	0.871278	0.521335	0.284774	0.148951								152	1.13732	0.866017	0.53575	0.31682	0.140734								152	1.40102	1.10187	0.736457	0.442959	0.243186								152	0.865989	0.617981	0.365023
							152.2	1.05557	0.872082	0.523055	0.285728	0.149815								152.2	1.13688	0.866109	0.536151	0.316093	0.139902								152.2	1.40128	1.10232	0.736897	0.443866	0.243913								152.2	0.867099	0.618447	0.365749
							152.4	1.05638	0.873149	0.525177	0.286541	0.150709								152.4	1.13628	0.866091	0.535927	0.315041	0.138936								152.4	1.40137	1.10256	0.73737	0.444655	0.244553								152.4	0.868042	0.618686	0.366187
							152.6	1.057	0.874338	0.5274	0.287133	0.151597								152.6	1.13562	0.865984	0.535237	0.313745	0.137988								152.6	1.40163	1.10282	0.73796	0.445313	0.24513								152.6	0.868807	0.61879	0.366393
							152.8	1.05734	0.875589	0.529414	0.28746	0.152216								152.8	1.13496	0.865941	0.534234	0.31235	0.137181								152.8	1.40191	1.10296	0.738765	0.445713	0.245646								152.8	0.869455	0.618929	0.366296
							153	1.05751	0.876891	0.531097	0.287571	0.152432								153	1.13458	0.866072	0.533169	0.311224	0.136663								153	1.4022	1.10313	0.739636	0.44581	0.245978								153	0.869924	0.619218	0.36611
							153.2	1.05744	0.878003	0.532398	0.287652	0.152355								153.2	1.13445	0.866206	0.532237	0.31038	0.136367								153.2	1.40256	1.10338	0.740468	0.445515	0.246121								153.2	0.87018	0.619704	0.36578
							153.4	1.05711	0.878829	0.533105	0.287656	0.15191								153.4	1.13477	0.866461	0.531793	0.310175	0.136561								153.4	1.40293	1.10381	0.741547	0.445075	0.246065								153.4	0.87041	0.620447	0.365483
							153.6	1.05666	0.879435	0.533228	0.287614	0.151126								153.6	1.13555	0.866959	0.531878	0.310653	0.137083								153.6	1.40319	1.10438	0.742671	0.44466	0.245879								153.6	0.870556	0.62142	0.365228
							153.8	1.05648	0.879744	0.53292	0.287533	0.150224								153.8	1.1367	0.86774	0.532374	0.311623	0.137901								153.8	1.40345	1.10524	0.743703	0.44437	0.245554								153.8	0.870751	0.62263	0.365292
							154	1.05672	0.879839	0.532393	0.287609	0.14963								154	1.13789	0.868576	0.533267	0.312825	0.138801								154	1.40376	1.10636	0.744584	0.444102	0.245056								154	0.87095	0.623957	0.365675
							154.2	1.05742	0.879749	0.531709	0.287918	0.149418								154.2	1.13887	0.86947	0.53437	0.314121	0.139801								154.2	1.40407	1.10751	0.745422	0.443939	0.244491								154.2	0.871322	0.625447	0.366615
							154.4	1.05849	0.879573	0.531063	0.288478	0.149519								154.4	1.13961	0.870044	0.535544	0.315353	0.140688								154.4	1.40435	1.10844	0.746053	0.443999	0.243917								154.4	0.871796	0.626942	0.367921
							154.6	1.05979	0.87941	0.530669	0.289259	0.14986								154.6	1.14016	0.870307	0.536678	0.316324	0.141371								154.6	1.40456	1.1092	0.746668	0.444291	0.243407								154.6	0.872376	0.628421	0.3695
							154.8	1.06107	0.879306	0.530628	0.290179	0.150362								154.8	1.14048	0.870291	0.537629	0.317033	0.141725								154.8	1.40472	1.10967	0.747068	0.444631	0.242852								154.8	0.872887	0.629651	0.371143
							155	1.06223	0.879235	0.531086	0.29117	0.151056								155	1.14078	0.870382	0.538341	0.317503	0.141725								155	1.40488	1.11023	0.747239	0.445026	0.242464								155	0.873453	0.63067	0.37259
							155.2	1.06319	0.879272	0.532032	0.29203	0.151839								155.2	1.1412	0.870623	0.538884	0.317914	0.141473								155.2	1.40499	1.11091	0.747155	0.44555	0.242149								155.2	0.873924	0.631305	0.37372
							155.4	1.06391	0.87939	0.533556	0.292744	0.152766								155.4	1.14178	0.871069	0.539317	0.318267	0.141136								155.4	1.40504	1.11181	0.747023	0.44615	0.241979								155.4	0.874219	0.631581	0.374602
							155.6	1.06433	0.879512	0.535445	0.293198	0.153636								155.6	1.14239	0.871677	0.539435	0.318685	0.140839								155.6	1.4051	1.11258	0.746985	0.4467	0.241933								155.6	0.874275	0.63134	0.375107
							155.8	1.06461	0.879698	0.53761	0.293518	0.154425								155.8	1.14307	0.872494	0.539459	0.31917	0.140566								155.8	1.40511	1.11333	0.747156	0.447296	0.242195								155.8	0.874189	0.630756	0.375202
							156	1.06475	0.879934	0.53987	0.293675	0.155056								156	1.14362	0.873318	0.539323	0.31967	0.140384								156	1.40534	1.11389	0.747543	0.447963	0.242817								156	0.874029	0.630086	0.375063
							156.2	1.06492	0.880274	0.542031	0.29385	0.155675								156.2	1.14396	0.8741	0.539263	0.320111	0.140265								156.2	1.40602	1.11471	0.748268	0.448869	0.243926								156.2	0.873918	0.629473	0.374773
							156.4	1.06518	0.88073	0.543696	0.294046	0.156212								156.4	1.14401	0.874892	0.539266	0.320475	0.140169								156.4	1.40706	1.11557	0.749233	0.44991	0.2454								156.4	0.873896	0.628892	0.374277
							156.6	1.06549	0.881329	0.54476	0.294192	0.156662								156.6	1.14387	0.875739	0.539508	0.320895	0.14024								156.6	1.40837	1.11665	0.750308	0.451149	0.247096								156.6	0.873967	0.62843	0.373774
							156.8	1.06584	0.881946	0.545187	0.294154	0.156974								156.8	1.14362	0.876647	0.539868	0.32138	0.140579								156.8	1.40998	1.11784	0.751414	0.452483	0.248957								156.8	0.87407	0.628206	0.373216
							157	1.0662	0.882578	0.544759	0.29375	0.156912								157	1.14344	0.8777	0.540397	0.321981	0.141212								157	1.41169	1.11918	0.752636	0.453889	0.250921								157	0.874133	0.628095	0.372636
							157.2	1.06648	0.883179	0.54362	0.292951	0.156396								157.2	1.14336	0.878797	0.540806	0.322449	0.14187								157.2	1.41313	1.12032	0.75366	0.455086	0.252797								157.2	0.874247	0.628158	0.372161
							157.4	1.06676	0.883795	0.542051	0.291799	0.155528								157.4	1.14346	0.879897	0.541368	0.322881	0.142552								157.4	1.41444	1.12135	0.754464	0.456	0.254293								157.4	0.874593	0.6285	0.371852
							157.6	1.06696	0.884442	0.54046	0.290548	0.154642								157.6	1.14363	0.880945	0.542193	0.32321	0.143095								157.6	1.41555	1.12223	0.754942	0.456499	0.255316								157.6	0.875106	0.628978	0.371671
							157.8	1.0672	0.885162	0.53901	0.289279	0.153745								157.8	1.14396	0.881934	0.543259	0.323547	0.143603								157.8	1.41622	1.12288	0.755291	0.456646	0.2558								157.8	0.875763	0.629527	0.371718
							158	1.06759	0.885948	0.538095	0.288329	0.153041								158	1.14457	0.882789	0.544469	0.323896	0.144074								158	1.41624	1.12326	0.755598	0.456532	0.255743								158	0.876389	0.630097	0.372023
							158.2	1.06818	0.886669	0.537778	0.287933	0.152485								158.2	1.14566	0.883748	0.545814	0.324426	0.144666								158.2	1.41578	1.12343	0.755968	0.456169	0.255126								158.2	0.876893	0.630719	0.372375
							158.4	1.06868	0.887258	0.538004	0.288145	0.152045								158.4	1.14692	0.884731	0.546896	0.324967	0.145304								158.4	1.4148	1.12348	0.756375	0.455644	0.254283								158.4	0.877239	0.631231	0.372772
							158.6	1.06916	0.887797	0.538624	0.288849	0.151575								158.6	1.1484	0.885588	0.547597	0.325453	0.145912								158.6	1.41336	1.12347	0.756894	0.455143	0.253392								158.6	0.877618	0.631827	0.373255
							158.8	1.06951	0.888334	0.539525	0.289958	0.151145								158.8	1.14995	0.886148	0.547805	0.325814	0.146341								158.8	1.41175	1.12347	0.757446	0.454758	0.252492								158.8	0.878	0.632359	0.374
							159	1.06979	0.888774	0.540648	0.291468	0.150868								159	1.15148	0.886458	0.547723	0.326059	0.14658								159	1.41012	1.12338	0.757906	0.454436	0.251588								159	0.878495	0.632821	0.374755
							159.2	1.06998	0.889289	0.542053	0.293144	0.150792								159.2	1.15271	0.886491	0.547478	0.326226	0.146663								159.2	1.40878	1.12321	0.758421	0.454302	0.250902								159.2	0.879034	0.633114	0.37534
							159.4	1.07024	0.889933	0.543635	0.294831	0.150907								159.4	1.15372	0.886413	0.547397	0.326397	0.146583								159.4	1.40774	1.123	0.759047	0.454411	0.250521								159.4	0.879618	0.633474	0.375719
							159.6	1.07073	0.890588	0.545404	0.296457	0.151393								159.6	1.15444	0.886311	0.547388	0.326561	0.146494								159.6	1.40729	1.12296	0.759949	0.454786	0.250535								159.6	0.880137	0.633822	0.375895
							159.8	1.07152	0.891196	0.547184	0.298093	0.152337								159.8	1.15493	0.886299	0.547599	0.326744	0.146366								159.8	1.40738	1.12331	0.761216	0.455397	0.251013								159.8	0.880547	0.634107	0.375666
							160	1.07234	0.891787	0.548648	0.299385	0.153426								160	1.15505	0.886358	0.547859	0.326885	0.146299								160	1.40801	1.12387	0.7627	0.456176	0.251846								160	0.880735	0.634279	0.375138
							160.2	1.07294	0.89224	0.54955	0.300106	0.154474								160.2	1.1547	0.886419	0.548128	0.326993	0.146252								160.2	1.40905	1.12463	0.764202	0.457102	0.252847								160.2	0.880765	0.634515	0.374523
							160.4	1.07344	0.892506	0.55008	0.300416	0.155482								160.4	1.15405	0.88657	0.548155	0.326995	0.146191								160.4	1.41054	1.12547	0.765383	0.458055	0.253961								160.4	0.88058	0.634738	0.373901
							160.6	1.07381	0.892572	0.550182	0.300517	0.156342								160.6	1.1532	0.886719	0.547965	0.326918	0.145957								160.6	1.41216	1.12615	0.766039	0.458794	0.255072								160.6	0.880361	0.634883	0.373519
							160.8	1.07393	0.892554	0.549964	0.30033	0.156939								160.8	1.15233	0.886876	0.547646	0.326783	0.145791								160.8	1.41383	1.12646	0.766183	0.459218	0.256025								160.8	0.880412	0.635087	0.37359
							161	1.07393	0.892607	0.549596	0.299937	0.157392								161	1.15179	0.887214	0.547617	0.326862	0.145728								161	1.41576	1.12673	0.766189	0.459623	0.256815								161	0.880864	0.635353	0.374107
							161.2	1.07397	0.892835	0.549318	0.299562	0.157904								161.2	1.15182	0.887893	0.547964	0.327284	0.14594								161.2	1.41773	1.12704	0.766259	0.460058	0.257672								161.2	0.881609	0.635415	0.375069
							161.4	1.07411	0.893306	0.548975	0.299287	0.158456								161.4	1.15244	0.888795	0.548753	0.328171	0.146472								161.4	1.41953	1.12745	0.766734	0.460501	0.258481								161.4	0.882567	0.635303	0.376377
							161.6	1.07416	0.893984	0.548617	0.299179	0.159024								161.6	1.15348	0.889934	0.549945	0.329335	0.147298								161.6	1.42109	1.12803	0.767644	0.461076	0.259257								161.6	0.883573	0.635162	0.377884
							161.8	1.07422	0.894693	0.548261	0.299378	0.159458								161.8	1.15466	0.891204	0.551382	0.330609	0.148103								161.8	1.42247	1.12884	0.768757	0.461912	0.259946								161.8	0.884483	0.635063	0.379236
							162	1.07436	0.89538	0.548069	0.299851	0.159808								162	1.15562	0.892291	0.552585	0.331605	0.148654								162	1.42351	1.12978	0.769755	0.462818	0.260626								162	0.885292	0.635054	0.380504
							162.2	1.07469	0.89605	0.547798	0.300476	0.15997								162.2	1.15638	0.893025	0.55357	0.332287	0.14885								162.2	1.42426	1.13073	0.770434	0.46359	0.260903								162.2	0.886025	0.635445	0.381753
							162.4	1.0752	0.896536	0.547652	0.301185	0.160044								162.4	1.15686	0.893375	0.554148	0.332442	0.148594								162.4	1.42483	1.13172	0.770814	0.464222	0.260804								162.4	0.88674	0.636179	0.382952
							162.6	1.07596	0.896889	0.547513	0.301857	0.1599								162.6	1.15738	0.893622	0.554681	0.332389	0.148168								162.6	1.42531	1.13262	0.771115	0.464803	0.26033								162.6	0.887482	0.637211	0.383805
							162.8	1.07688	0.897286	0.547573	0.302387	0.159684								162.8	1.15788	0.893875	0.555207	0.33219	0.147722								162.8	1.42585	1.13347	0.771667	0.465377	0.259902								162.8	0.888045	0.638355	0.384311
							163	1.07778	0.897599	0.547709	0.302937	0.159395								163	1.15844	0.894285	0.555914	0.332054	0.147376								163	1.42636	1.13438	0.772456	0.465913	0.259501								163	0.888442	0.639592	0.384492
							163.2	1.07874	0.897772	0.548358	0.303609	0.159315								163.2	1.15881	0.894782	0.556583	0.331759	0.14694								163.2	1.42693	1.13549	0.773427	0.466556	0.25931								163.2	0.888681	0.640729	0.384263
							163.4	1.07957	0.897961	0.549152	0.304202	0.159214								163.4	1.15908	0.895406	0.557399	0.331564	0.146569								163.4	1.42735	1.13662	0.77432	0.467393	0.259262								163.4	0.888831	0.641965	0.383768
							163.6	1.08014	0.898206	0.549961	0.304526	0.159008								163.6	1.15888	0.895829	0.558116	0.331305	0.146208								163.6	1.4278	1.13768	0.774946	0.468288	0.259323								163.6	0.888804	0.643326	0.383209
							163.8	1.08034	0.898346	0.550715	0.304705	0.158732								163.8	1.15825	0.896128	0.558774	0.33106	0.145876								163.8	1.42807	1.1385	0.775047	0.469074	0.259203								163.8	0.888802	0.644722	0.382756
							164	1.08061	0.898559	0.551721	0.305035	0.15858								164	1.15738	0.896502	0.559237	0.330882	0.145633								164	1.42816	1.13899	0.774658	0.469734	0.259049								164	0.888998	0.645982	0.382535
							164.2	1.08104	0.898966	0.552904	0.305611	0.158577								164.2	1.15654	0.897053	0.559706	0.330915	0.145612								164.2	1.42794	1.13912	0.773946	0.470263	0.258869								164.2	0.889494	0.647089	0.382686
							164.4	1.08164	0.89968	0.554316	0.306396	0.158805								164.4	1.15582	0.897795	0.560184	0.331076	0.145859								164.4	1.42777	1.13907	0.773306	0.470761	0.258883								164.4	0.890288	0.647911	0.383149
							164.6	1.08242	0.900658	0.556002	0.307471	0.159356								164.6	1.15545	0.898782	0.560708	0.331388	0.146201								164.6	1.42762	1.13911	0.772925	0.471443	0.259218								164.6	0.89144	0.648369	0.38382
							164.8	1.08317	0.901965	0.557734	0.308737	0.160082								164.8	1.15555	0.899831	0.56113	0.331964	0.146673								164.8	1.42755	1.13938	0.772965	0.472311	0.260026								164.8	0.892812	0.648687	0.384787
							165	1.08364	0.903334	0.559276	0.309976	0.160862								165	1.15584	0.900698	0.561512	0.332602	0.147152								165	1.42772	1.13984	0.773509	0.473245	0.261083								165	0.89418	0.649086	0.385783
							165.2	1.08363	0.904622	0.560404	0.310925	0.161483								165.2	1.15643	0.901468	0.561817	0.333157	0.147715								165.2	1.42813	1.14042	0.774573	0.47422	0.262366								165.2	0.895318	0.649559	0.386627
							165.4	1.08355	0.905576	0.561285	0.311682	0.16205								165.4	1.15725	0.902084	0.562013	0.333627	0.148189								165.4	1.42872	1.14116	0.775843	0.475188	0.263626								165.4	0.896145	0.650056	0.387155
							165.6	1.08361	0.906262	0.561985	0.312175	0.162661								165.6	1.15837	0.902625	0.562087	0.334095	0.148715								165.6	1.4293	1.14207	0.777127	0.475925	0.264696								165.6	0.896718	0.650667	0.387485
							165.8	1.08413	0.906696	0.562529	0.312455	0.16342								165.8	1.15961	0.90317	0.562231	0.334523	0.149217								165.8	1.42991	1.14304	0.778358	0.476335	0.265338								165.8	0.89721	0.65144	0.387758
							166	1.08503	0.907061	0.56292	0.31246	0.164194								166	1.16112	0.903776	0.562439	0.334865	0.149709								166	1.43046	1.14399	0.779505	0.476552	0.265616								166	0.89762	0.652275	0.388198
							166.2	1.0863	0.907343	0.562994	0.312251	0.164928								166.2	1.16274	0.90454	0.562771	0.335284	0.150145								166.2	1.43103	1.14482	0.780542	0.476724	0.265688								166.2	0.897966	0.653209	0.388842
							166.4	1.08757	0.907536	0.562819	0.311943	0.165718								166.4	1.16435	0.905214	0.563312	0.335762	0.150667								166.4	1.43158	1.14566	0.781536	0.476948	0.265889								166.4	0.898199	0.654196	0.389706
							166.6	1.08879	0.907553	0.562488	0.311679	0.16656								166.6	1.16584	0.905846	0.564162	0.336294	0.151284								166.6	1.43212	1.14646	0.782384	0.477221	0.266187								166.6	0.8983	0.655116	0.390578
							166.8	1.08991	0.907501	0.562188	0.311335	0.167427								166.8	1.16729	0.906398	0.565333	0.336847	0.151903								166.8	1.43249	1.1472	0.783044	0.477673	0.266626								166.8	0.898038	0.655877	0.391077
							167	1.09069	0.907308	0.561667	0.310697	0.168122								167	1.16865	0.906881	0.566693	0.337621	0.152648								167	1.43271	1.14802	0.783631	0.478201	0.267098								167	0.897562	0.656654	0.391237
							167.2	1.09098	0.907059	0.561147	0.309809	0.168658								167.2	1.16972	0.906974	0.567995	0.338402	0.153455								167.2	1.4329	1.14887	0.784153	0.478606	0.267478								167.2	0.897011	0.657234	0.391124
							167.4	1.09092	0.906897	0.560807	0.308814	0.168957								167.4	1.17066	0.907193	0.569164	0.339222	0.154312								167.4	1.43275	1.14941	0.784419	0.478783	0.267574								167.4	0.89656	0.65755	0.390854
							167.6	1.09074	0.906906	0.560728	0.307914	0.169008								167.6	1.17144	0.907528	0.570081	0.340018	0.155112								167.6	1.43236	1.14946	0.784525	0.478902	0.267509								167.6	0.896256	0.657656	0.390615
							167.8	1.0905	0.906969	0.560822	0.307244	0.168771								167.8	1.17199	0.907913	0.570692	0.340677	0.155845								167.8	1.43197	1.14924	0.784616	0.479134	0.267427								167.8	0.896226	0.657572	0.39068
							168	1.09027	0.907137	0.56112	0.306858	0.168396								168	1.17219	0.908112	0.570994	0.34101	0.156236								168	1.43182	1.14867	0.784802	0.479428	0.267483								168	0.896669	0.657462	0.391156
							168.2	1.09001	0.90746	0.561381	0.30664	0.167813								168.2	1.17218	0.908146	0.571028	0.341063	0.156287								168.2	1.43176	1.14799	0.78508	0.47976	0.26764								168.2	0.89773	0.657534	0.391913
							168.4	1.08953	0.908057	0.561396	0.306445	0.167002								168.4	1.17187	0.90789	0.570793	0.340868	0.156089								168.4	1.43217	1.14741	0.785678	0.480061	0.267921								168.4	0.899195	0.658051	0.392923
							168.6	1.08881	0.908827	0.561283	0.306324	0.166123								168.6	1.17132	0.907528	0.570328	0.340384	0.155768								168.6	1.43308	1.14713	0.786657	0.480244	0.268276								168.6	0.900867	0.658772	0.393919
							168.8	1.08784	0.909858	0.561106	0.306247	0.165316								168.8	1.17098	0.907341	0.569706	0.339794	0.155494								168.8	1.43428	1.14723	0.787923	0.480193	0.268681								168.8	0.902644	0.659527	0.394844
							169	1.08709	0.911106	0.561062	0.306402	0.164717								169	1.17077	0.907486	0.569084	0.339341	0.155299								169	1.43565	1.14779	0.789131	0.480058	0.269062								169	0.904232	0.660014	0.395434
							169.2	1.08668	0.912495	0.561384	0.306883	0.164431								169.2	1.1707	0.908016	0.568593	0.339246	0.155239								169.2	1.43712	1.14881	0.790157	0.47992	0.269495								169.2	0.905374	0.660373	0.395879
							169.4	1.08682	0.913689	0.562034	0.307637	0.164587								169.4	1.17074	0.90886	0.568314	0.339558	0.155251								169.4	1.43859	1.14995	0.790754	0.479801	0.2698								169.4	0.906076	0.660401	0.396338
							169.6	1.08716	0.914638	0.562684	0.308251	0.164858								169.6	1.17107	0.909808	0.568312	0.340269	0.155361								169.6	1.43977	1.15101	0.790889	0.479735	0.269886								169.6	0.906216	0.660266	0.397033
							169.8	1.08774	0.915086	0.563186	0.308641	0.165029								169.8	1.17132	0.910561	0.568518	0.341158	0.155501								169.8	1.44064	1.15194	0.790649	0.479724	0.269783								169.8	0.905838	0.660111	0.397719
							170	1.08817	0.915114	0.563611	0.308823	0.165155								170	1.17167	0.911055	0.568877	0.342172	0.155817								170	1.44123	1.15303	0.790371	0.479854	0.269768								170	0.90502	0.660087	0.398358
							170.2	1.08869	0.914832	0.564057	0.308965	0.165365								170.2	1.17217	0.911577	0.56946	0.343312	0.156339								170.2	1.44162	1.15423	0.790023	0.48005	0.269679								170.2	0.903805	0.660021	0.39872
							170.4	1.08923	0.914368	0.564637	0.309056	0.165522								170.4	1.17282	0.912047	0.570222	0.344467	0.156905								170.4	1.44183	1.15585	0.789894	0.480408	0.26963								170.4	0.90234	0.660028	0.398814
							170.6	1.08984	0.913739	0.565283	0.309191	0.165733								170.6	1.17339	0.912334	0.57085	0.345618	0.157526								170.6	1.44212	1.15791	0.790034	0.48083	0.269639								170.6	0.901024	0.660145	0.398733
							170.8	1.09049	0.913234	0.565997	0.309517	0.166087								170.8	1.17403	0.912479	0.571391	0.346714	0.158173								170.8	1.44252	1.16005	0.790359	0.481377	0.269727								170.8	0.899977	0.660275	0.398685
							171	1.09128	0.912853	0.566589	0.309877	0.166334								171	1.17491	0.912763	0.572015	0.347838	0.158911								171	1.44271	1.16173	0.790753	0.48194	0.26972								171	0.899174	0.660309	0.398639
							171.2	1.09208	0.91253	0.567027	0.310097	0.166318								171.2	1.17585	0.912971	0.572743	0.348817	0.159627								171.2	1.44278	1.16293	0.79153	0.482715	0.269763								171.2	0.898736	0.660295	0.398936
							171.4	1.09288	0.912328	0.567242	0.310119	0.166045								171.4	1.17681	0.9131	0.573555	0.349611	0.160339								171.4	1.44286	1.16368	0.792694	0.483653	0.269886								171.4	0.898787	0.66032	0.399482
							171.6	1.09385	0.912437	0.567554	0.310066	0.165785								171.6	1.17758	0.913238	0.574513	0.350058	0.160822								171.6	1.44283	1.16392	0.794126	0.48456	0.270046								171.6	0.899457	0.66067	0.400227
							171.8	1.09492	0.912937	0.56805	0.309919	0.165551								171.8	1.17799	0.913359	0.575437	0.350161	0.16107								171.8	1.44278	1.16395	0.795613	0.485404	0.270285								171.8	0.900728	0.661359	0.401002
							172	1.096	0.913915	0.569006	0.309997	0.165571								172	1.1779	0.913435	0.576214	0.349848	0.16108								172	1.44299	1.16413	0.797127	0.48628	0.27066								172	0.90246	0.662419	0.401822
							172.2	1.09692	0.915277	0.570318	0.310438	0.165777								172.2	1.17764	0.913677	0.576761	0.349316	0.161019								172.2	1.44342	1.16464	0.798534	0.487135	0.271271								172.2	0.904513	0.663662	0.402377
							172.4	1.09771	0.916919	0.571921	0.311313	0.166232								172.4	1.17737	0.914146	0.577109	0.348779	0.161008								172.4	1.44379	1.16531	0.799589	0.487776	0.272008								172.4	0.906714	0.664857	0.402671
							172.6	1.09828	0.918664	0.573535	0.312445	0.16667								172.6	1.17721	0.914869	0.577423	0.348512	0.161022								172.6	1.44412	1.16593	0.800179	0.488405	0.272941								172.6	0.908689	0.665726	0.402684
							172.8	1.09865	0.920212	0.575188	0.313724	0.167101								172.8	1.17733	0.91596	0.577875	0.348669	0.161135								172.8	1.44433	1.16649	0.800306	0.488987	0.273853								172.8	0.910232	0.666367	0.402705
							173	1.09873	0.921257	0.576411	0.314812	0.167344								173	1.17787	0.917424	0.578643	0.349179	0.161488								173	1.44436	1.16669	0.800071	0.489491	0.27465								173	0.911397	0.666559	0.402677
							173.2	1.09853	0.921881	0.577218	0.315659	0.167327								173.2	1.1786	0.919059	0.579529	0.349764	0.161967								173.2	1.44409	1.1665	0.799475	0.489756	0.275215								173.2	0.912217	0.666516	0.402661
							173.4	1.09805	0.922174	0.577575	0.316289	0.16697								173.4	1.17924	0.920789	0.580545	0.350275	0.162488								173.4	1.44375	1.16608	0.798628	0.489801	0.275653								173.4	0.912806	0.666482	0.40255
							173.6	1.09736	0.922326	0.577704	0.316957	0.166559								173.6	1.1798	0.922599	0.581582	0.350829	0.163085								173.6	1.44355	1.16588	0.797805	0.489751	0.275967								173.6	0.913235	0.666609	0.402344
							173.8	1.09667	0.922442	0.577447	0.317679	0.166301								173.8	1.18033	0.924371	0.582778	0.351533	0.163854								173.8	1.44355	1.16579	0.797238	0.489619	0.27605								173.8	0.913529	0.666704	0.401898
							174	1.09616	0.922552	0.577113	0.318447	0.166197								174	1.18072	0.925838	0.583861	0.352279	0.164545								174	1.44372	1.1659	0.797022	0.489405	0.275893								174	0.913759	0.666833	0.401492
							174.2	1.09583	0.922626	0.576605	0.319189	0.166317								174.2	1.18106	0.9268	0.584864	0.353131	0.165209								174.2	1.44408	1.16588	0.796901	0.489098	0.275404								174.2	0.913791	0.666982	0.401099
							174.4	1.0958	0.922595	0.576098	0.319915	0.166553								174.4	1.18148	0.927387	0.585818	0.353941	0.165781								174.4	1.44446	1.16579	0.797069	0.488875	0.274719								174.4	0.913548	0.666974	0.400802
							174.6	1.09613	0.922466	0.575661	0.320565	0.166824								174.6	1.18206	0.927694	0.586782	0.354611	0.166345								174.6	1.44479	1.1655	0.797454	0.488823	0.2739								174.6	0.91304	0.666734	0.40065
							174.8	1.09686	0.922307	0.575562	0.321315	0.167076								174.8	1.18259	0.927691	0.587371	0.35487	0.166705								174.8	1.44514	1.16529	0.798221	0.489039	0.273172								174.8	0.912615	0.666581	0.400871
							175	1.09803	0.922366	0.575766	0.322247	0.167361								175	1.18296	0.927319	0.587477	0.354808	0.166888								175	1.44556	1.16501	0.799089	0.48946	0.272553								175	0.912432	0.666883	0.401292
							175.2	1.09967	0.922732	0.576443	0.323297	0.167706								175.2	1.18302	0.92678	0.587144	0.354443	0.166836								175.2	1.4461	1.16482	0.800211	0.490098	0.272174								175.2	0.912769	0.667506	0.401911
							175.4	1.10149	0.923613	0.57756	0.324337	0.168188								175.4	1.18287	0.926038	0.586383	0.35393	0.16656								175.4	1.44693	1.16475	0.801322	0.491068	0.272079								175.4	0.913546	0.668428	0.402629
							175.6	1.10328	0.924858	0.579014	0.325431	0.168822								175.6	1.18263	0.925232	0.585341	0.353312	0.166188								175.6	1.44792	1.1649	0.802437	0.492228	0.27218								175.6	0.914732	0.669611	0.40332
							175.8	1.10482	0.926348	0.580488	0.326258	0.169515								175.8	1.18237	0.924491	0.584229	0.352691	0.165793								175.8	1.44901	1.16531	0.803429	0.493433	0.272542								175.8	0.916032	0.670958	0.403916
							176	1.10603	0.927781	0.581925	0.326797	0.17025								176	1.18221	0.924044	0.583335	0.352215	0.165427								176	1.4501	1.16604	0.80421	0.494501	0.273028								176	0.917169	0.672078	0.404319
							176.2	1.1068	0.929031	0.583142	0.326987	0.170899								176.2	1.18222	0.92404	0.582753	0.352024	0.164967								176.2	1.45122	1.16717	0.804766	0.495514	0.27372								176.2	0.917897	0.672963	0.404677
							176.4	1.10728	0.929855	0.584192	0.327087	0.1715								176.4	1.18245	0.924636	0.582391	0.352143	0.164521								176.4	1.45229	1.16866	0.805237	0.496329	0.274384								176.4	0.91828	0.673536	0.405076
							176.6	1.1074	0.930301	0.584917	0.327029	0.171968								176.6	1.18292	0.925749	0.582382	0.352549	0.164092								176.6	1.45325	1.1704	0.805809	0.496998	0.275211								176.6	0.918371	0.673775	0.405648
							176.8	1.10734	0.930377	0.58563	0.327052	0.172355								176.8	1.18348	0.927255	0.582565	0.353269	0.163675								176.8	1.45408	1.17228	0.806325	0.497431	0.276056								176.8	0.918283	0.673766	0.406238
							177	1.10705	0.930275	0.586262	0.327082	0.172686								177	1.18414	0.928936	0.58303	0.354286	0.163283								177	1.45493	1.17438	0.807046	0.497797	0.276953								177	0.918176	0.673813	0.407
							177.2	1.1067	0.930057	0.58693	0.327264	0.173272								177.2	1.18479	0.930446	0.583744	0.355344	0.163047								177.2	1.4558	1.17652	0.808165	0.498178	0.277758								177.2	0.91817	0.674062	0.40776
							177.4	1.1062	0.929833	0.587337	0.327218	0.173993								177.4	1.18526	0.931682	0.584822	0.356337	0.162893								177.4	1.45654	1.17857	0.809682	0.49861	0.278536								177.4	0.918307	0.674576	0.408549
							177.6	1.10581	0.929566	0.587731	0.327078	0.174809								177.6	1.18545	0.93252	0.585905	0.357126	0.16273								177.6	1.45726	1.18036	0.811189	0.499018	0.279215								177.6	0.918679	0.675531	0.409325
							177.8	1.10543	0.929333	0.588017	0.326818	0.175534								177.8	1.18546	0.933032	0.587013	0.357702	0.162553								177.8	1.45793	1.18179	0.812599	0.499485	0.279885								177.8	0.919139	0.67681	0.410038
							178	1.10539	0.929069	0.588502	0.326819	0.176296								178	1.18533	0.933379	0.58795	0.357909	0.162339								178	1.45844	1.18283	0.813838	0.500046	0.280733								178	0.919725	0.678141	0.410644
							178.2	1.10566	0.928931	0.588948	0.32713	0.177025								178.2	1.1853	0.93374	0.588604	0.357912	0.162116								178.2	1.45869	1.18356	0.814823	0.500803	0.281708								178.2	0.920524	0.679421	0.411309
							178.4	1.10633	0.929047	0.589395	0.327856	0.177735								178.4	1.18557	0.933968	0.588898	0.357759	0.162021								178.4	1.4589	1.18405	0.815659	0.50172	0.28274								178.4	0.92169	0.680795	0.412144
							178.6	1.1072	0.929562	0.589639	0.32868	0.178263								178.6	1.18618	0.93399	0.58905	0.357623	0.162176								178.6	1.4591	1.18422	0.816331	0.502711	0.28379								178.6	0.923131	0.682133	0.413119
							178.8	1.10817	0.930482	0.589586	0.329505	0.17859								178.8	1.18706	0.933933	0.589293	0.357478	0.162593								178.8	1.45928	1.18408	0.816822	0.503601	0.284747								178.8	0.924887	0.683356	0.414111
							179	1.10904	0.93183	0.589168	0.330193	0.178824								179	1.18791	0.933809	0.589438	0.357199	0.163128								179	1.45943	1.1836	0.817005	0.504262	0.285427								179	0.926753	0.684626	0.415189
							179.2	1.10977	0.933288	0.588747	0.330796	0.179035								179.2	1.18856	0.933664	0.589669	0.356684	0.163851								179.2	1.45953	1.18291	0.817	0.504506	0.285721								179.2	0.928606	0.685984	0.416308
							179.4	1.11038	0.934645	0.588462	0.33127	0.179324								179.4	1.18894	0.933496	0.589926	0.355934	0.164654								179.4	1.45955	1.18213	0.816743	0.504303	0.28579								179.4	0.930026	0.687172	0.417263
							179.6	1.11079	0.935694	0.588389	0.331783	0.179609								179.6	1.18923	0.933559	0.590316	0.355232	0.165595								179.6	1.4593	1.18125	0.816189	0.503677	0.28547								179.6	0.930738	0.687954	0.417859
							179.8	1.11092	0.936334	0.588484	0.332355	0.179896								179.8	1.18945	0.933788	0.590503	0.354755	0.166515								179.8	1.45885	1.18042	0.815637	0.503031	0.285004								179.8	0.930765	0.688308	0.418419
							180	1.11085	0.936559	0.588876	0.332983	0.180139								180	1.19001	0.934307	0.59084	0.354782	0.167545								180	1.45817	1.17969	0.815317	0.50257	0.284389								180	0.930311	0.688161	0.418918
							180.2	1.11068	0.936533	0.589423	0.333503	0.18021								180.2	1.19113	0.935071	0.591525	0.355434	0.168611								180.2	1.45742	1.17926	0.815164	0.502299	0.283955								180.2	0.929557	0.687633	0.419415
							180.4	1.11066	0.936354	0.590204	0.334152	0.180149								180.4	1.19264	0.936159	0.592479	0.356559	0.169641								180.4	1.45669	1.17898	0.815143	0.502182	0.283559								180.4	0.928823	0.686899	0.419758
							180.6	1.11079	0.936263	0.591113	0.334808	0.180094								180.6	1.19416	0.937303	0.593581	0.357765	0.170429								180.6	1.45615	1.179	0.815516	0.502372	0.283358								180.6	0.928484	0.68635	0.420194
							180.8	1.11115	0.936367	0.592132	0.335401	0.180117								180.8	1.19548	0.938417	0.594903	0.358785	0.170972								180.8	1.45568	1.17897	0.816178	0.502822	0.283188								180.8	0.928578	0.686026	0.420463
							181	1.1116	0.93674	0.592954	0.335786	0.180051								181	1.19647	0.939377	0.596173	0.35968	0.171188								181	1.45524	1.17897	0.816914	0.503404	0.283126								181	0.929091	0.685953	0.420583
							181.2	1.11221	0.937374	0.593672	0.336261	0.180073								181.2	1.19717	0.940072	0.597026	0.360462	0.171034								181.2	1.45499	1.17857	0.817561	0.504022	0.283098								181.2	0.929843	0.686067	0.420511
							181.4	1.11271	0.93817	0.594337	0.336626	0.180166								181.4	1.19783	0.940667	0.59762	0.36137	0.170681								181.4	1.45488	1.17808	0.818161	0.504758	0.283181								181.4	0.930618	0.686159	0.420496
							181.6	1.11326	0.93892	0.594888	0.336807	0.180333								181.6	1.19865	0.94132	0.597921	0.362402	0.170206								181.6	1.4548	1.17755	0.81871	0.505523	0.283424								181.6	0.931174	0.685932	0.420459
							181.8	1.11379	0.939539	0.595172	0.33671	0.180545								181.8	1.19975	0.942125	0.597991	0.363632	0.169775								181.8	1.4547	1.17735	0.819335	0.506246	0.283745								181.8	0.931479	0.685388	0.420492
							182	1.11437	0.940053	0.595274	0.336458	0.180771								182	1.20102	0.942996	0.597951	0.364829	0.169491								182	1.45493	1.17748	0.819992	0.506928	0.284164								182	0.931517	0.684531	0.420577
							182.2	1.11474	0.940481	0.595173	0.335991	0.180904								182.2	1.20205	0.943823	0.597838	0.365911	0.169335								182.2	1.45534	1.17821	0.820522	0.507559	0.284589								182.2	0.931465	0.683572	0.420675
							182.4	1.11492	0.940942	0.594723	0.335342	0.180887								182.4	1.20245	0.94443	0.597637	0.366719	0.169187								182.4	1.45588	1.17927	0.820843	0.507974	0.28494								182.4	0.931531	0.68297	0.420778
							182.6	1.11488	0.941468	0.594195	0.334589	0.18096								182.6	1.2021	0.944799	0.597259	0.367208	0.169013								182.6	1.45661	1.18067	0.8211	0.508271	0.28515								182.6	0.931826	0.682948	0.421053
							182.8	1.11472	0.942069	0.593943	0.333932	0.181153								182.8	1.2012	0.945027	0.596907	0.367483	0.168959								182.8	1.45765	1.18223	0.821366	0.508544	0.28539								182.8	0.932253	0.683423	0.421484
							183	1.11433	0.942624	0.593973	0.33332	0.181466								183	1.19996	0.945079	0.596675	0.367724	0.169087								183	1.45881	1.18391	0.82174	0.508926	0.285811								183	0.932595	0.684242	0.421899
							183.2	1.11368	0.943082	0.594051	0.332649	0.181758								183.2	1.19871	0.945221	0.596728	0.368039	0.169519								183.2	1.45995	1.18549	0.822504	0.509488	0.286391								183.2	0.93261	0.685182	0.422247
							183.4	1.11287	0.943318	0.594212	0.33185	0.182056								183.4	1.19769	0.94546	0.597113	0.368481	0.170155								183.4	1.46103	1.18705	0.823906	0.510392	0.287304								183.4	0.932363	0.686176	0.422472
							183.6	1.11206	0.943391	0.594456	0.33102	0.182367								183.6	1.19717	0.945978	0.59804	0.369123	0.171073								183.6	1.46203	1.1885	0.825738	0.511535	0.288449								183.6	0.93199	0.687143	0.422474
							183.8	1.11144	0.943337	0.59475	0.330283	0.182688								183.8	1.1971	0.946524	0.59923	0.369851	0.172009								183.8	1.46304	1.18987	0.827708	0.512609	0.289604								183.8	0.931692	0.688239	0.422327
							184	1.11117	0.943272	0.595065	0.329827	0.183061								184	1.1972	0.947112	0.600501	0.370447	0.172794								184	1.46397	1.19095	0.829727	0.513578	0.290465								184	0.93158	0.689589	0.422107
							184.2	1.11121	0.943216	0.595515	0.329562	0.18338								184.2	1.19731	0.947512	0.601675	0.37085	0.173341								184.2	1.46485	1.19186	0.831637	0.514501	0.291193								184.2	0.931829	0.691207	0.421996
							184.4	1.1116	0.943304	0.596039	0.329627	0.183699								184.4	1.19758	0.947753	0.602651	0.371052	0.17367								184.4	1.4656	1.19237	0.833157	0.515332	0.291567								184.4	0.932326	0.692844	0.422168
							184.6	1.11229	0.943485	0.596559	0.330196	0.184091								184.6	1.19786	0.947557	0.6033	0.371076	0.173681								184.6	1.46621	1.1925	0.834186	0.515893	0.291709								184.6	0.932945	0.694379	0.422724
							184.8	1.11313	0.943729	0.596923	0.331092	0.184532								184.8	1.19817	0.947126	0.603836	0.370993	0.173446								184.8	1.46677	1.19225	0.834835	0.516307	0.291768								184.8	0.933709	0.695755	0.423645
							185	1.11401	0.944036	0.597133	0.331921	0.184909								185	1.19864	0.946806	0.604414	0.371016	0.173275								185	1.46737	1.19191	0.835101	0.516479	0.291997								185	0.934661	0.696893	0.424798
							185.2	1.11508	0.944458	0.597139	0.33257	0.185205								185.2	1.19935	0.946757	0.605048	0.371019	0.173211								185.2	1.46791	1.19142	0.835101	0.516364	0.292259								185.2	0.935644	0.697686	0.42591
							185.4	1.11623	0.944889	0.597146	0.333143	0.18549								185.4	1.20012	0.946934	0.605746	0.370989	0.17335								185.4	1.4684	1.19104	0.834822	0.516043	0.292514								185.4	0.936582	0.698145	0.426816
							185.6	1.11742	0.945379	0.597121	0.333585	0.185514								185.6	1.20085	0.947327	0.606483	0.37088	0.17368								185.6	1.46909	1.191	0.834394	0.515901	0.292748								185.6	0.937469	0.698356	0.427449
							185.8	1.1186	0.945964	0.597214	0.334033	0.185455								185.8	1.20155	0.947783	0.607357	0.370881	0.174235								185.8	1.46993	1.19132	0.833813	0.515977	0.292932								185.8	0.93837	0.69865	0.427923
							186	1.11993	0.946662	0.597382	0.334609	0.185413								186	1.20224	0.948058	0.608354	0.370883	0.174834								186	1.47083	1.19195	0.83329	0.516339	0.293084								186	0.939309	0.698997	0.42841
							186.2	1.12135	0.947527	0.597704	0.335502	0.185572								186.2	1.20298	0.948199	0.609485	0.371031	0.175448								186.2	1.47185	1.19296	0.832896	0.517011	0.293286								186.2	0.940316	0.699497	0.429098
							186.4	1.12283	0.948529	0.598052	0.336608	0.185683								186.4	1.20384	0.948355	0.610609	0.371404	0.176195								186.4	1.47302	1.19426	0.832713	0.517944	0.293718								186.4	0.941388	0.700017	0.430006
							186.6	1.12419	0.949565	0.598584	0.337773	0.18574								186.6	1.20494	0.948598	0.61171	0.371996	0.177098								186.6	1.47393	1.19558	0.832736	0.518924	0.29433								186.6	0.942343	0.700552	0.430937
							186.8	1.12533	0.950493	0.59917	0.338849	0.185722								186.8	1.20626	0.949186	0.612615	0.372635	0.178106								186.8	1.47429	1.19673	0.832882	0.519742	0.294999								186.8	0.942973	0.700883	0.431677
							187	1.126	0.951204	0.599952	0.339855	0.185756								187	1.20773	0.950066	0.613355	0.373279	0.179065								187	1.47411	1.19768	0.833161	0.520467	0.295582								187	0.943274	0.701175	0.432115
							187.2	1.12617	0.951608	0.60091	0.340837	0.185851								187.2	1.20932	0.951245	0.613906	0.373957	0.180004								187.2	1.47357	1.19846	0.833411	0.521121	0.295967								187.2	0.943219	0.701383	0.432175
							187.4	1.12595	0.951701	0.602099	0.341775	0.186021								187.4	1.21071	0.952353	0.614248	0.374525	0.180627								187.4	1.47272	1.19911	0.833608	0.521743	0.296023								187.4	0.94274	0.70159	0.431718
							187.6	1.12537	0.95152	0.603223	0.342669	0.186174								187.6	1.21177	0.953367	0.614354	0.374902	0.180876								187.6	1.47166	1.19972	0.833634	0.522404	0.295785								187.6	0.942116	0.701893	0.430953
							187.8	1.12458	0.951257	0.604412	0.343505	0.186258								187.8	1.21238	0.954113	0.614178	0.375083	0.180749								187.8	1.4706	1.20029	0.833574	0.523196	0.295463								187.8	0.94157	0.702091	0.430147
							188	1.12378	0.951127	0.605622	0.344397	0.186386								188	1.21261	0.954704	0.613785	0.375194	0.180345								188	1.46964	1.20065	0.833298	0.523927	0.294988								188	0.94116	0.702272	0.42948
							188.2	1.12315	0.951094	0.606825	0.345269	0.186622								188.2	1.21226	0.955133	0.613392	0.375267	0.179647								188.2	1.46872	1.20069	0.83297	0.524469	0.294496								188.2	0.940992	0.702444	0.428987
							188.4	1.12258	0.951235	0.607808	0.345919	0.186906								188.4	1.21171	0.955612	0.613266	0.375453	0.179022								188.4	1.46808	1.20045	0.832767	0.524816	0.294225								188.4	0.941284	0.702819	0.428798
							188.6	1.12216	0.951624	0.608761	0.346274	0.18735								188.6	1.21112	0.956191	0.613499	0.375854	0.178575								188.6	1.46796	1.2	0.832756	0.524865	0.294233								188.6	0.941861	0.703295	0.42874
							188.8	1.12188	0.95216	0.609584	0.346337	0.187934								188.8	1.21071	0.956797	0.614146	0.376373	0.178371								188.8	1.46838	1.19961	0.833004	0.524748	0.294389								188.8	0.942431	0.704018	0.428568
							189	1.12166	0.952592	0.610238	0.346162	0.188516								189	1.21057	0.957393	0.615055	0.377008	0.178387								189	1.46928	1.19948	0.833542	0.524548	0.294598								189	0.942822	0.704802	0.428379
							189.2	1.12156	0.952881	0.610711	0.345818	0.188941								189.2	1.21076	0.957869	0.616031	0.377635	0.17863								189.2	1.47078	1.1997	0.834479	0.524498	0.294952								189.2	0.943036	0.705579	0.428222
							189.4	1.12171	0.953085	0.611151	0.345577	0.189429								189.4	1.21129	0.958297	0.617043	0.378243	0.178948								189.4	1.47263	1.20013	0.83561	0.524435	0.295355								189.4	0.943156	0.706285	0.428268
							189.6	1.12224	0.95329	0.611486	0.345497	0.189976								189.6	1.21199	0.958653	0.617863	0.378694	0.179249								189.6	1.47463	1.20103	0.836933	0.52449	0.295998								189.6	0.943217	0.706745	0.428597
							189.8	1.12313	0.953476	0.61172	0.345483	0.190405								189.8	1.21267	0.959111	0.618307	0.379125	0.179552								189.8	1.47666	1.20212	0.838325	0.524509	0.296834								189.8	0.943288	0.706926	0.429309
							190	1.12421	0.953619	0.611911	0.345276	0.190588								190	1.21333	0.959705	0.618284	0.379586	0.179933								190	1.4786	1.20326	0.83981	0.524552	0.298024								190	0.943451	0.706938	0.430224
							190.2	1.12517	0.953732	0.61214	0.344833	0.190535								190.2	1.21397	0.960483	0.61796	0.380048	0.180172								190.2	1.47998	1.20432	0.841218	0.524481	0.299388								190.2	0.943567	0.706903	0.431263
							190.4	1.12592	0.953695	0.612313	0.344329	0.190415								190.4	1.21455	0.961325	0.617463	0.380506	0.180242								190.4	1.48082	1.20539	0.842451	0.524454	0.300856								190.4	0.943592	0.70685	0.432177
							190.6	1.12635	0.953509	0.612397	0.343932	0.190152								190.6	1.21518	0.962184	0.616972	0.380951	0.18018								190.6	1.48123	1.20631	0.84356	0.524578	0.302163								190.6	0.943644	0.706887	0.432824
							190.8	1.12669	0.95337	0.612402	0.343753	0.189749								190.8	1.21597	0.963066	0.616701	0.381444	0.180129								190.8	1.48126	1.20721	0.84437	0.524937	0.30333								190.8	0.943736	0.706953	0.433108
							191	1.12691	0.953392	0.612243	0.343843	0.189086								191	1.21658	0.963742	0.616521	0.381758	0.180001								191	1.48107	1.2081	0.844891	0.525616	0.304224								191	0.943984	0.707159	0.433222
							191.2	1.1271	0.953653	0.611883	0.344174	0.188321								191.2	1.21701	0.964222	0.616305	0.381981	0.180074								191.2	1.48088	1.20884	0.844983	0.526519	0.304765								191.2	0.944487	0.707455	0.433412
							191.4	1.12728	0.954158	0.611531	0.344575	0.187331								191.4	1.21711	0.964577	0.615912	0.382105	0.180288								191.4	1.48074	1.20927	0.844933	0.527608	0.305078								191.4	0.945154	0.707727	0.433751
							191.6	1.12775	0.954858	0.611294	0.345146	0.186478								191.6	1.21695	0.964902	0.615596	0.382235	0.18069								191.6	1.48072	1.20942	0.844865	0.528706	0.305332								191.6	0.94588	0.708169	0.43431
							191.8	1.12825	0.955588	0.611171	0.345822	0.185893								191.8	1.21654	0.964988	0.615473	0.382245	0.181157								191.8	1.48084	1.20949	0.845161	0.529845	0.305611								191.8	0.946801	0.708679	0.435312
							192	1.12883	0.956436	0.61116	0.346613	0.185633								192	1.21623	0.964794	0.615658	0.382146	0.181762								192	1.48114	1.20972	0.845724	0.530939	0.306098								192	0.947689	0.709183	0.436607
							192.2	1.12946	0.957227	0.611382	0.34744	0.18568								192.2	1.21616	0.964417	0.616136	0.381988	0.182389								192.2	1.48156	1.21022	0.846415	0.532052	0.306692								192.2	0.948522	0.709681	0.437792
							192.4	1.13013	0.958035	0.611589	0.348182	0.185968								192.4	1.21641	0.963929	0.616957	0.38177	0.183118								192.4	1.48212	1.21113	0.847099	0.533147	0.307212								192.4	0.949173	0.710206	0.43876
							192.6	1.13061	0.958751	0.611779	0.348772	0.186244								192.6	1.21692	0.963463	0.617884	0.381585	0.183956								192.6	1.48268	1.21222	0.847647	0.534152	0.30735								192.6	0.949571	0.710427	0.439617
							192.8	1.131	0.959352	0.612007	0.349324	0.18649								192.8	1.21756	0.963133	0.618763	0.381416	0.184847								192.8	1.48342	1.21331	0.847918	0.535055	0.307274								192.8	0.949657	0.710413	0.440206
							193	1.1314	0.959776	0.612416	0.349858	0.186897								193	1.21826	0.963211	0.619749	0.381344	0.185691								193	1.48403	1.21409	0.847972	0.535685	0.306913								193	0.949654	0.710203	0.440482
							193.2	1.1318	0.960142	0.612954	0.350297	0.187432								193.2	1.21879	0.963517	0.620677	0.381259	0.186365								193.2	1.48454	1.21464	0.848051	0.536035	0.306575								193.2	0.949533	0.709692	0.440585
							193.4	1.13219	0.960397	0.613774	0.350604	0.188161								193.4	1.21911	0.964032	0.621353	0.381164	0.186728								193.4	1.48486	1.21467	0.848304	0.536018	0.306231								193.4	0.949287	0.708829	0.440576
							193.6	1.13244	0.960576	0.614735	0.350671	0.18909								193.6	1.21933	0.964616	0.621761	0.381096	0.186749								193.6	1.48494	1.21431	0.848781	0.535851	0.306121								193.6	0.949094	0.707984	0.440441
							193.8	1.13267	0.960755	0.615792	0.350676	0.1903								193.8	1.21946	0.965307	0.622119	0.381175	0.186458								193.8	1.48484	1.21373	0.849617	0.535649	0.306136								193.8	0.949051	0.7073	0.44009
							194	1.13301	0.96098	0.616826	0.350789	0.191778								194	1.21972	0.966103	0.622479	0.381523	0.186123								194	1.48484	1.2132	0.850809	0.535635	0.306352								194	0.949053	0.706714	0.439379
							194.2	1.1335	0.961303	0.617816	0.351146	0.193326								194.2	1.22013	0.967234	0.622847	0.382083	0.185816								194.2	1.4849	1.21266	0.85206	0.535722	0.306461								194.2	0.949225	0.706341	0.438391
							194.4	1.13411	0.961793	0.618682	0.35175	0.194696								194.4	1.22073	0.968634	0.62333	0.382846	0.185719								194.4	1.48507	1.2123	0.853104	0.535985	0.306501								194.4	0.949675	0.706337	0.437268
							194.6	1.1347	0.962464	0.619464	0.352508	0.195765								194.6	1.22123	0.97002	0.62382	0.383662	0.185735								194.6	1.48551	1.21222	0.854057	0.536369	0.306557								194.6	0.950351	0.706892	0.436258
							194.8	1.13523	0.963236	0.620132	0.353263	0.196569								194.8	1.2216	0.971352	0.624381	0.384483	0.185825								194.8	1.48602	1.21235	0.854752	0.536829	0.306769								194.8	0.95105	0.707816	0.435587
							195	1.13555	0.963959	0.620671	0.353946	0.196981								195	1.22174	0.972494	0.624877	0.385127	0.185766								195	1.48649	1.21269	0.855323	0.537355	0.307146								195	0.951909	0.709001	0.435399
							195.2	1.13579	0.964707	0.621092	0.35458	0.197256								195.2	1.22174	0.973318	0.625671	0.385605	0.185636								195.2	1.48711	1.21352	0.856108	0.538139	0.307947								195.2	0.952926	0.710381	0.435673
							195.4	1.13575	0.965473	0.621425	0.355068	0.197379								195.4	1.22145	0.973657	0.626515	0.385862	0.185285								195.4	1.4878	1.21497	0.85714	0.539195	0.309172								195.4	0.954225	0.711829	0.436445
							195.6	1.13566	0.966286	0.621669	0.355346	0.197289								195.6	1.22094	0.973811	0.627532	0.385952	0.184755								195.6	1.48841	1.21689	0.858095	0.540441	0.310652								195.6	0.955554	0.713159	0.437461
							195.8	1.13549	0.966955	0.621852	0.355358	0.196919								195.8	1.2204	0.9739	0.628593	0.386089	0.184254								195.8	1.4889	1.21906	0.858889	0.541729	0.311937								195.8	0.956913	0.714488	0.438593
							196	1.13532	0.967519	0.622015	0.355176	0.196384								196	1.21982	0.973961	0.629827	0.386415	0.183915								196	1.48946	1.22144	0.859431	0.542837	0.312926								196	0.958017	0.715692	0.439809
							196.2	1.13511	0.967855	0.622208	0.354937	0.195533								196.2	1.21926	0.973919	0.630856	0.387072	0.183719								196.2	1.48989	1.22366	0.85959	0.543527	0.31353								196.2	0.958782	0.716675	0.441098
							196.4	1.13499	0.967978	0.62262	0.354867	0.194584								196.4	1.21895	0.973863	0.631797	0.387852	0.183569								196.4	1.49029	1.22551	0.859493	0.543838	0.313893								196.4	0.959153	0.717498	0.442408
							196.6	1.13479	0.967877	0.623173	0.354866	0.193703								196.6	1.21887	0.973745	0.632451	0.388545	0.183489								196.6	1.49041	1.22657	0.85936	0.543787	0.313898								196.6	0.959393	0.718085	0.443806
							196.8	1.13444	0.967815	0.623732	0.354944	0.192988								196.8	1.21905	0.973532	0.632629	0.388905	0.183346								196.8	1.49035	1.22699	0.85932	0.543418	0.313733								196.8	0.959552	0.718362	0.445315
							197	1.13411	0.96786	0.624192	0.354923	0.192503								197	1.21944	0.97348	0.632345	0.38902	0.183125								197	1.4901	1.22669	0.859503	0.542975	0.313358								197	0.959761	0.718387	0.44684
							197.2	1.13388	0.968049	0.624559	0.354832	0.192413								197.2	1.22002	0.973741	0.631816	0.389033	0.183013								197.2	1.48991	1.22601	0.860029	0.542727	0.312854								197.2	0.960128	0.718368	0.448278
							197.4	1.13379	0.968404	0.624698	0.354631	0.192681								197.4	1.22068	0.974349	0.631184	0.389149	0.183192								197.4	1.48983	1.22509	0.860958	0.54261	0.312135								197.4	0.960407	0.718285	0.449401
							197.6	1.13392	0.968793	0.624578	0.354425	0.193191								197.6	1.22159	0.975143	0.630595	0.389382	0.183566								197.6	1.4899	1.22434	0.861968	0.542546	0.311358								197.6	0.960455	0.718137	0.450155
							197.8	1.13428	0.969117	0.624489	0.354278	0.193788								197.8	1.22243	0.975888	0.629962	0.389508	0.183797								197.8	1.48997	1.22358	0.862621	0.54248	0.310472								197.8	0.960284	0.718021	0.450417
							198	1.13472	0.969333	0.624523	0.354227	0.194305								198	1.22331	0.976371	0.629368	0.389454	0.183961								198	1.49023	1.2231	0.862868	0.542535	0.309788								198	0.960056	0.718086	0.450374
							198.2	1.13533	0.969578	0.624712	0.35429	0.194777								198.2	1.22415	0.976638	0.629007	0.389223	0.184071								198.2	1.49068	1.22278	0.862857	0.542661	0.309412								198.2	0.959711	0.718422	0.450186
							198.4	1.13607	0.96979	0.624817	0.354426	0.19519								198.4	1.22503	0.976855	0.629081	0.389044	0.184229								198.4	1.49127	1.22259	0.862467	0.542993	0.309311								198.4	0.959574	0.718923	0.450193
							198.6	1.13694	0.970115	0.625009	0.354761	0.195652								198.6	1.2258	0.977116	0.62942	0.389037	0.184499								198.6	1.49201	1.2224	0.862039	0.543566	0.309397								198.6	0.959681	0.719455	0.45014
							198.8	1.13796	0.970556	0.625268	0.355275	0.196243								198.8	1.22651	0.977607	0.630216	0.389478	0.185117								198.8	1.49307	1.22255	0.861994	0.544646	0.309833								198.8	0.959912	0.72	0.450137
							199	1.13914	0.970981	0.625609	0.355993	0.197013								199	1.22696	0.978166	0.631148	0.390302	0.185929								199	1.49418	1.22283	0.862307	0.545905	0.310513								199	0.960101	0.720579	0.450101
							199.2	1.14042	0.971217	0.625834	0.356753	0.197726								199.2	1.22731	0.978642	0.632143	0.391333	0.186776								199.2	1.49526	1.22318	0.862741	0.547236	0.311258								199.2	0.960181	0.721048	0.450002
							199.4	1.14187	0.971274	0.626134	0.357562	0.198373								199.4	1.22744	0.978816	0.632898	0.392295	0.187525								199.4	1.49636	1.22367	0.863294	0.548366	0.312128								199.4	0.959928	0.721534	0.449671
							199.6	1.14338	0.971042	0.626546	0.358416	0.198978								199.6	1.22748	0.978757	0.633621	0.393228	0.188267								199.6	1.49757	1.2244	0.86387	0.549265	0.313245								199.6	0.95949	0.721961	0.449352
							199.8	1.14471	0.970749	0.626962	0.359234	0.199384								199.8	1.22764	0.978606	0.63425	0.394082	0.189002								199.8	1.49863	1.22502	0.864488	0.549648	0.314462								199.8	0.959074	0.722431	0.449182
							200	1.14569	0.970515	0.627405	0.360054	0.199727								200	1.22812	0.978726	0.635076	0.394719	0.189754								200	1.49943	1.22553	0.86522	0.549755	0.31568								200	0.958753	0.722953	0.44933
							200.2	1.14617	0.97036	0.62771	0.360811	0.200069								200.2	1.22876	0.979273	0.635969	0.39516	0.190568								200.2	1.4998	1.2259	0.866164	0.549646	0.31674								200.2	0.95867	0.723582	0.449786
							200.4	1.14632	0.970302	0.62803	0.361625	0.200531								200.4	1.2298	0.980486	0.637182	0.39562	0.191581								200.4	1.49981	1.22646	0.867418	0.549543	0.317587								200.4	0.959018	0.724215	0.450347
							200.6	1.14627	0.970521	0.628349	0.362302	0.200986								200.6	1.2312	0.98228	0.638809	0.396256	0.192731								200.6	1.49952	1.22709	0.868824	0.549491	0.318069								200.6	0.959731	0.724986	0.450977
							200.8	1.14603	0.970914	0.628723	0.362927	0.201611								200.8	1.23272	0.984342	0.640714	0.396942	0.193908								200.8	1.4991	1.22798	0.870183	0.549584	0.318309								200.8	0.960514	0.725783	0.451521
							201	1.14555	0.971334	0.62901	0.363301	0.202143								201	1.23419	0.986253	0.642624	0.397498	0.194848								201	1.49844	1.229	0.871178	0.549732	0.318248								201	0.961067	0.726561	0.451823
							201.2	1.14495	0.971628	0.629493	0.363464	0.202644								201.2	1.23542	0.987634	0.644445	0.397695	0.195298								201.2	1.49764	1.23019	0.871718	0.549916	0.317995								201.2	0.961344	0.727193	0.451697
							201.4	1.14404	0.971832	0.630219	0.363332	0.202973								201.4	1.23624	0.988224	0.645974	0.397419	0.195119								201.4	1.49678	1.23125	0.871644	0.550187	0.317542								201.4	0.961354	0.727752	0.451404
							201.6	1.14312	0.971952	0.631174	0.363205	0.20331								201.6	1.23669	0.988317	0.647013	0.396715	0.194607								201.6	1.49612	1.23255	0.871335	0.550677	0.317138								201.6	0.96122	0.728169	0.451214
							201.8	1.14251	0.972092	0.632393	0.363192	0.203635								201.8	1.23684	0.98815	0.647631	0.395945	0.193928								201.8	1.49565	1.23389	0.870953	0.551462	0.316821								201.8	0.961104	0.728381	0.451139
							202	1.14226	0.972397	0.633829	0.363292	0.204003								202	1.23678	0.987905	0.647879	0.395425	0.193265								202	1.49546	1.23531	0.87064	0.552451	0.316533								202	0.961242	0.728286	0.451141
							202.2	1.14241	0.973038	0.635561	0.363489	0.204346								202.2	1.23662	0.987747	0.64768	0.395288	0.192765								202.2	1.49555	1.23655	0.870482	0.553547	0.316285								202.2	0.961518	0.727988	0.451268
							202.4	1.14313	0.97387	0.637395	0.363879	0.204771								202.4	1.2364	0.987636	0.647026	0.395564	0.192509								202.4	1.49586	1.23757	0.870596	0.554666	0.316071								202.4	0.9617	0.727534	0.45154
							202.6	1.14428	0.974634	0.639142	0.364363	0.205252								202.6	1.23603	0.987296	0.645976	0.39598	0.192157								202.6	1.49622	1.23797	0.870806	0.555468	0.315821								202.6	0.961861	0.727184	0.451683
							202.8	1.14555	0.975278	0.640473	0.364636	0.205585								202.8	1.23554	0.986511	0.644631	0.396288	0.191588								202.8	1.49674	1.238	0.871065	0.555929	0.315503								202.8	0.962161	0.727098	0.451715
							203	1.14697	0.975915	0.641481	0.364687	0.205725								203	1.23476	0.985471	0.643139	0.396413	0.190914								203	1.49741	1.23775	0.87141	0.556033	0.315304								203	0.96262	0.727437	0.451821
							203.2	1.1483	0.97649	0.64204	0.364546	0.205713								203.2	1.23405	0.984513	0.641941	0.396659	0.19047								203.2	1.49817	1.23734	0.871782	0.55587	0.31517								203.2	0.963453	0.728074	0.452198
							203.4	1.14944	0.977227	0.642262	0.364299	0.205473								203.4	1.23356	0.983913	0.641105	0.39702	0.190205								203.4	1.49888	1.23681	0.872273	0.555384	0.31511								203.4	0.964637	0.729	0.45278
							203.6	1.1504	0.978133	0.642104	0.363964	0.20499								203.6	1.23323	0.983699	0.640781	0.397591	0.190108								203.6	1.49967	1.23646	0.873058	0.554974	0.315225								203.6	0.965961	0.729969	0.453676
							203.8	1.15129	0.979093	0.641798	0.363792	0.2044								203.8	1.23307	0.98403	0.640972	0.398307	0.190245								203.8	1.50033	1.2363	0.874184	0.554698	0.31544								203.8	0.96738	0.730892	0.454693
							204	1.15213	0.980026	0.641427	0.363887	0.203899								204	1.23332	0.984787	0.64169	0.399163	0.190727								204	1.50088	1.23605	0.875409	0.554604	0.315627								204	0.968903	0.731754	0.455641
							204.2	1.15282	0.980975	0.641048	0.364256	0.203462								204.2	1.23388	0.98574	0.642745	0.399929	0.191277								204.2	1.50131	1.23577	0.876528	0.554698	0.3159								204.2	0.970348	0.732769	0.456487
							204.4	1.15334	0.98176	0.640628	0.364792	0.2032								204.4	1.23455	0.986835	0.644098	0.400587	0.191837								204.4	1.50162	1.23567	0.877481	0.555075	0.316358								204.4	0.971648	0.733881	0.457191
							204.6	1.15348	0.982385	0.640276	0.365342	0.203057								204.6	1.23544	0.988029	0.645633	0.401134	0.192453								204.6	1.50151	1.23576	0.878077	0.555548	0.316762								204.6	0.97278	0.735157	0.457837
							204.8	1.15334	0.982828	0.639947	0.365772	0.203064								204.8	1.23654	0.989285	0.647298	0.401671	0.193321								204.8	1.50123	1.23602	0.878513	0.556027	0.317184								204.8	0.973631	0.736371	0.458497
							205	1.15287	0.983088	0.639482	0.366071	0.203003								205	1.23785	0.990554	0.64901	0.402315	0.194374								205	1.50092	1.23677	0.878888	0.556624	0.317742								205	0.974205	0.73738	0.459375
							205.2	1.15242	0.983192	0.639036	0.366436	0.202985								205.2	1.23912	0.991965	0.650569	0.403024	0.195516								205.2	1.50073	1.23822	0.879557	0.557403	0.318598								205.2	0.974434	0.738005	0.460315
							205.4	1.15187	0.983163	0.638677	0.366702	0.202823								205.4	1.24033	0.993427	0.651806	0.403876	0.196615								205.4	1.5007	1.23997	0.880322	0.5584	0.31966								205.4	0.974568	0.73834	0.461217
							205.6	1.1514	0.983192	0.638618	0.366948	0.202694								205.6	1.24143	0.994939	0.652635	0.404788	0.197662								205.6	1.50097	1.24181	0.8812	0.559594	0.320901								205.6	0.974744	0.738549	0.461852
							205.8	1.15107	0.983391	0.638956	0.367203	0.202641								205.8	1.24244	0.996314	0.653075	0.405762	0.198421								205.8	1.50149	1.24347	0.881984	0.56093	0.322205								205.8	0.975045	0.738896	0.46248
							206	1.15108	0.98369	0.639809	0.367675	0.202985								206	1.24332	0.997439	0.653094	0.406684	0.198783								206	1.50213	1.24482	0.882708	0.562141	0.323399								206	0.975449	0.73948	0.462966
							206.2	1.15119	0.98403	0.64079	0.368032	0.203543								206.2	1.24404	0.998193	0.652833	0.407622	0.198835								206.2	1.50273	1.24565	0.883162	0.562988	0.324279								206.2	0.976135	0.740177	0.463344
							206.4	1.15151	0.984568	0.641736	0.368251	0.204255								206.4	1.2447	0.998481	0.652539	0.40859	0.198807								206.4	1.50323	1.24624	0.883436	0.563366	0.32486								206.4	0.976967	0.740927	0.463618
							206.6	1.1521	0.985255	0.642502	0.368402	0.204839								206.6	1.24524	0.998501	0.652403	0.409625	0.198732								206.6	1.50348	1.24652	0.883437	0.563316	0.325189								206.6	0.97776	0.741516	0.463837
							206.8	1.15275	0.985961	0.642948	0.368446	0.205187								206.8	1.24567	0.998381	0.652401	0.410661	0.198671								206.8	1.50347	1.24651	0.883168	0.562995	0.325348								206.8	0.978558	0.741914	0.463813
							207	1.15326	0.986742	0.642986	0.368288	0.20509								207	1.24585	0.998067	0.652432	0.4116	0.198512								207	1.50334	1.24626	0.882719	0.562673	0.325381								207	0.979204	0.742109	0.463698
							207.2	1.15375	0.987523	0.642682	0.367963	0.204656								207.2	1.24587	0.997627	0.652596	0.412337	0.198346								207.2	1.50315	1.24583	0.882295	0.562593	0.325398								207.2	0.979695	0.74223	0.463622
							207.4	1.15419	0.988216	0.642293	0.367739	0.204163								207.4	1.24589	0.997273	0.652787	0.412742	0.198284								207.4	1.50282	1.2451	0.881843	0.562579	0.325256								207.4	0.980116	0.742322	0.463638
							207.6	1.15443	0.988825	0.641946	0.367657	0.203836								207.6	1.24593	0.996943	0.652915	0.412766	0.198317								207.6	1.50252	1.24412	0.881451	0.562592	0.324995								207.6	0.980527	0.742577	0.463876
							207.8	1.15461	0.989323	0.641799	0.3679	0.203809								207.8	1.24596	0.996772	0.653088	0.412599	0.198453								207.8	1.5023	1.24338	0.881114	0.562517	0.324659								207.8	0.980912	0.743027	0.464423
							208	1.15495	0.98977	0.641903	0.368345	0.204125								208	1.24608	0.997044	0.653495	0.412514	0.198896								208	1.5021	1.24297	0.880919	0.562331	0.324339								208	0.981269	0.743502	0.465237
							208.2	1.15516	0.990149	0.642011	0.368796	0.204555								208.2	1.24639	0.997709	0.654054	0.412554	0.199658								208.2	1.50202	1.24288	0.880839	0.562136	0.324057								208.2	0.981323	0.743751	0.466147
							208.4	1.15524	0.99031	0.641974	0.369166	0.204962								208.4	1.24676	0.998687	0.654846	0.412719	0.20064								208.4	1.50244	1.24326	0.881067	0.562205	0.324085								208.4	0.980825	0.743618	0.46693
							208.6	1.1551	0.990107	0.641716	0.36944	0.205249								208.6	1.24713	0.99989	0.655808	0.412982	0.201676								208.6	1.50326	1.2443	0.88152	0.562527	0.324312								208.6	0.979948	0.743311	0.467549
							208.8	1.15498	0.989604	0.641522	0.369702	0.205552								208.8	1.2475	1.00117	0.656815	0.413231	0.20259								208.8	1.50443	1.24577	0.882225	0.563149	0.324773								208.8	0.978894	0.743051	0.468002
							209	1.15481	0.988867	0.641449	0.369928	0.205822								209	1.24786	1.00243	0.657632	0.413396	0.203347								209	1.50595	1.2474	0.883126	0.564245	0.325523								209	0.978014	0.742964	0.468305
							209.2	1.15495	0.988127	0.64207	0.370443	0.206466								209.2	1.24808	1.00345	0.658212	0.413448	0.203785								209.2	1.50774	1.24914	0.884138	0.565693	0.326496								209.2	0.977474	0.743257	0.468439
							209.4	1.15531	0.987531	0.643215	0.371139	0.207362								209.4	1.24799	1.00412	0.658617	0.413297	0.203795								209.4	1.50948	1.25073	0.885199	0.567155	0.327405								209.4	0.977415	0.743861	0.468697
							209.6	1.15607	0.987148	0.644886	0.372008	0.208512								209.6	1.24768	1.00447	0.658823	0.413088	0.203622								209.6	1.51097	1.25192	0.886158	0.568417	0.328199								209.6	0.977748	0.74452	0.469022
							209.8	1.15694	0.987043	0.646626	0.37279	0.209576								209.8	1.24718	1.00462	0.658757	0.412888	0.20336								209.8	1.51207	1.25254	0.886971	0.569426	0.32879								209.8	0.978214	0.744887	0.469296
							210	1.158	0.987111	0.648524	0.373628	0.210599								210	1.24662	1.00468	0.658603	0.412685	0.202998								210	1.51282	1.25271	0.887571	0.57001	0.329156								210	0.978547	0.745211	0.469387
							210.2	1.15893	0.987155	0.650102	0.374384	0.21117								210.2	1.24602	1.0048	0.658476	0.41239	0.202553								210.2	1.51328	1.25232	0.888008	0.570214	0.329244								210.2	0.978771	0.745558	0.46938
							210.4	1.15958	0.987147	0.651308	0.375012	0.211374								210.4	1.24565	1.00495	0.65828	0.412125	0.202219								210.4	1.51357	1.25154	0.888268	0.570349	0.329187								210.4	0.979115	0.746193	0.469339
							210.6	1.15995	0.987233	0.652143	0.375485	0.211351								210.6	1.24554	1.00518	0.658187	0.411957	0.201967								210.6	1.51381	1.25066	0.888632	0.570681	0.329053								210.6	0.979394	0.746861	0.469257
							210.8	1.16018	0.987378	0.652704	0.375895	0.211286								210.8	1.24574	1.0055	0.658235	0.411786	0.201887								210.8	1.51389	1.2497	0.88919	0.571062	0.328899								210.8	0.979608	0.747546	0.468987
							211	1.16018	0.987605	0.65285	0.376227	0.21121								211	1.24597	1.00578	0.658223	0.411573	0.201892								211	1.51399	1.24894	0.89011	0.571491	0.328769								211	0.979822	0.748006	0.468683
							211.2	1.16017	0.988008	0.65285	0.376547	0.211261								211.2	1.2462	1.00619	0.658201	0.411494	0.202065								211.2	1.51396	1.24853	0.89141	0.572046	0.328788								211.2	0.98028	0.748283	0.468494
							211.4	1.16021	0.988738	0.652828	0.376938	0.211524								211.4	1.24649	1.00698	0.658362	0.411759	0.202488								211.4	1.51385	1.2487	0.892806	0.572636	0.328953								211.4	0.980912	0.7483	0.468515
							211.6	1.16029	0.989739	0.652828	0.377298	0.211706								211.6	1.24696	1.00812	0.65861	0.412278	0.20313								211.6	1.51369	1.24923	0.89413	0.573305	0.329327								211.6	0.98178	0.748151	0.46885
							211.8	1.16023	0.990948	0.652616	0.377478	0.211632								211.8	1.24746	1.00934	0.658921	0.412963	0.203888								211.8	1.51381	1.25016	0.895235	0.574139	0.32992								211.8	0.98264	0.747925	0.469518
							212	1.16018	0.992154	0.652373	0.377437	0.21128								212	1.24817	1.01056	0.659473	0.413805	0.204767								212	1.51401	1.25131	0.896014	0.574898	0.330484								212	0.983461	0.747815	0.470484
							212.2	1.16018	0.993199	0.652145	0.377214	0.210789								212.2	1.24907	1.0117	0.660213	0.414695	0.205586								212.2	1.51421	1.25259	0.896452	0.575407	0.330905								212.2	0.984128	0.747944	0.471672
							212.4	1.16054	0.99393	0.651981	0.376941	0.210119								212.4	1.25001	1.01248	0.660944	0.415457	0.206128								212.4	1.5145	1.2538	0.89689	0.575773	0.33131								212.4	0.984654	0.748136	0.472863
							212.6	1.16119	0.994444	0.651837	0.376719	0.209499								212.6	1.2508	1.01284	0.661613	0.416024	0.206396								212.6	1.51489	1.25485	0.897505	0.576086	0.331801								212.6	0.985028	0.748432	0.474004
							212.8	1.16201	0.994718	0.652032	0.376706	0.209134								212.8	1.25134	1.01276	0.66231	0.416501	0.206529								212.8	1.51526	1.25573	0.898196	0.576282	0.332244								212.8	0.985449	0.748959	0.475234
							213	1.16275	0.994908	0.6524	0.376792	0.208928								213	1.25169	1.01241	0.663027	0.416842	0.206514								213	1.51547	1.25635	0.898856	0.576425	0.332643								213	0.985996	0.749576	0.476591
							213.2	1.16335	0.995138	0.652924	0.376871	0.208787								213.2	1.25198	1.01193	0.66352	0.417147	0.206427								213.2	1.51563	1.2569	0.899344	0.576574	0.333048								213.2	0.986656	0.750235	0.477915
							213.4	1.16358	0.99551	0.653469	0.376715	0.208704								213.4	1.25231	1.01154	0.663739	0.417356	0.206133								213.4	1.51572	1.25743	0.89966	0.576772	0.333486								213.4	0.987303	0.751049	0.479214
							213.6	1.16349	0.995863	0.653825	0.376295	0.208703								213.6	1.25271	1.01131	0.663927	0.417527	0.205699								213.6	1.51592	1.25796	0.899838	0.57686	0.333889								213.6	0.987846	0.751984	0.4803
							213.8	1.163	0.996199	0.653734	0.375635	0.208613								213.8	1.25339	1.01134	0.664182	0.417642	0.205151								213.8	1.51628	1.25839	0.90011	0.576965	0.334219								213.8	0.988301	0.7528	0.481094
							214	1.1622	0.996521	0.653292	0.374949	0.208619								214	1.25424	1.01155	0.664453	0.417833	0.204547								214	1.5168	1.25879	0.900533	0.577281	0.334649								214	0.988578	0.753521	0.481404
							214.2	1.16116	0.996792	0.652651	0.374443	0.208922								214.2	1.25514	1.01178	0.664853	0.418064	0.203931								214.2	1.51724	1.25902	0.901154	0.577767	0.335138								214.2	0.988535	0.753913	0.481176
							214.4	1.16006	0.99693	0.65194	0.374239	0.209511								214.4	1.25588	1.01181	0.665226	0.418328	0.203448								214.4	1.51751	1.259	0.901825	0.578188	0.335628								214.4	0.988294	0.754009	0.480377
							214.6	1.15908	0.997045	0.651431	0.374358	0.210354								214.6	1.25634	1.01163	0.665342	0.418576	0.20304								214.6	1.51757	1.25885	0.902516	0.578676	0.336081								214.6	0.988146	0.753755	0.479287
							214.8	1.15851	0.997278	0.651457	0.374792	0.211569								214.8	1.25647	1.0114	0.665185	0.418812	0.202745								214.8	1.51731	1.25871	0.902992	0.579196	0.336438								214.8	0.988267	0.753357	0.478171
							215	1.15826	0.99768	0.651929	0.375488	0.213089								215	1.25652	1.01128	0.66497	0.418941	0.202614								215	1.51705	1.25875	0.903099	0.579633	0.336723								215	0.988647	0.752939	0.477261
							215.2	1.15847	0.998158	0.652716	0.37629	0.21459								215.2	1.25652	1.01112	0.664629	0.418886	0.20257								215.2	1.51702	1.25888	0.90277	0.579893	0.337008								215.2	0.989177	0.752674	0.476719
							215.4	1.15912	0.998559	0.653623	0.377077	0.21593								215.4	1.25638	1.01105	0.66434	0.418655	0.202592								215.4	1.51722	1.25901	0.902141	0.580053	0.337313								215.4	0.989624	0.752546	0.476554
							215.6	1.15989	0.998743	0.654567	0.377743	0.216904								215.6	1.25624	1.0111	0.66411	0.418316	0.202727								215.6	1.51752	1.25889	0.901325	0.580004	0.337511								215.6	0.989841	0.752638	0.476689
							215.8	1.16065	0.998647	0.655474	0.378453	0.217514								215.8	1.2559	1.01121	0.66383	0.417772	0.202683								215.8	1.51796	1.25859	0.900595	0.579955	0.337792								215.8	0.98966	0.752786	0.476794
							216	1.16165	0.998348	0.656309	0.379309	0.21765								216	1.25532	1.0112	0.663289	0.417159	0.202579								216	1.51847	1.25804	0.900203	0.579871	0.338046								216	0.989288	0.752854	0.476797
							216.2	1.16271	0.998088	0.657204	0.38035	0.217475								216.2	1.2545	1.01117	0.662647	0.416656	0.202651								216.2	1.51887	1.25743	0.900109	0.57979	0.338218								216.2	0.989008	0.752993	0.476893
							216.4	1.1637	0.997999	0.658284	0.381586	0.217106								216.4	1.25374	1.01119	0.662121	0.416441	0.203092								216.4	1.51923	1.25699	0.90013	0.579689	0.338158								216.4	0.989064	0.753288	0.477276
							216.6	1.16472	0.998194	0.659403	0.382895	0.216704								216.6	1.25309	1.01138	0.661786	0.416444	0.203657								216.6	1.51967	1.25709	0.900215	0.579667	0.337975								216.6	0.989359	0.753703	0.477798
							216.8	1.16581	0.998624	0.660249	0.384041	0.216266								216.8	1.25271	1.01173	0.661649	0.416712	0.204359								216.8	1.52031	1.25791	0.900489	0.579832	0.337895								216.8	0.989833	0.754378	0.478412
							217	1.16682	0.999176	0.660869	0.384937	0.215995								217	1.25259	1.01223	0.661867	0.417098	0.204976								217	1.52089	1.25917	0.900778	0.580184	0.33794								217	0.990366	0.755254	0.479117
							217.2	1.16769	0.999759	0.661062	0.385647	0.215929								217.2	1.25279	1.01288	0.662513	0.417636	0.205461								217.2	1.52151	1.26072	0.901322	0.580777	0.338052								217.2	0.990926	0.75612	0.479695
							217.4	1.16824	1.00043	0.660989	0.386285	0.215902								217.4	1.25328	1.01369	0.663503	0.418259	0.205701								217.4	1.52227	1.26232	0.902113	0.581522	0.338221								217.4	0.991447	0.756904	0.480094
							217.6	1.16836	1.00109	0.660804	0.386958	0.215883								217.6	1.254	1.01446	0.664589	0.418993	0.20587								217.6	1.52311	1.26379	0.902966	0.58239	0.338519								217.6	0.992059	0.757771	0.480423
							217.8	1.16815	1.00176	0.660885	0.387691	0.215968								217.8	1.25498	1.01508	0.66577	0.419875	0.206235								217.8	1.52372	1.26479	0.903561	0.582941	0.338554								217.8	0.992889	0.758649	0.48087
							218	1.16773	1.00245	0.661123	0.388289	0.2161								218	1.25604	1.01553	0.666789	0.420859	0.206741								218	1.52425	1.26548	0.904009	0.583299	0.338391								218	0.993929	0.759528	0.48134
							218.2	1.16731	1.0031	0.661557	0.388728	0.216428								218.2	1.25702	1.01573	0.667623	0.421722	0.20713								218.2	1.52458	1.26592	0.904202	0.58356	0.337975								218.2	0.994968	0.760265	0.481911
							218.4	1.16703	1.00356	0.662077	0.388889	0.217154								218.4	1.25785	1.01552	0.668266	0.422288	0.207358								218.4	1.52491	1.26657	0.904239	0.58396	0.337641								218.4	0.995818	0.760888	0.482564
							218.6	1.1669	1.00376	0.662565	0.388811	0.218244								218.6	1.25864	1.0151	0.669052	0.422588	0.207532								218.6	1.52516	1.26734	0.904122	0.584283	0.337424								218.6	0.996437	0.761355	0.483273
							218.8	1.16689	1.00375	0.662911	0.38844	0.219473								218.8	1.25931	1.01463	0.66992	0.422633	0.207637								218.8	1.5253	1.26817	0.903991	0.584649	0.337482								218.8	0.996834	0.761763	0.484027
							219	1.16689	1.00361	0.663123	0.387981	0.220702								219	1.25974	1.01429	0.670969	0.422552	0.207773								219	1.52525	1.26886	0.903921	0.585035	0.3377								219	0.996969	0.762125	0.48474
							219.2	1.16675	1.00338	0.663361	0.387462	0.221743								219.2	1.25998	1.01408	0.672077	0.422465	0.208127								219.2	1.52517	1.2694	0.903928	0.585449	0.338109								219.2	0.996848	0.76254	0.485317
							219.4	1.16667	1.00313	0.663641	0.387044	0.222561								219.4	1.26004	1.01417	0.673037	0.422489	0.208592								219.4	1.5248	1.26962	0.904164	0.585834	0.338476								219.4	0.996566	0.762978	0.485557
							219.6	1.16685	1.00298	0.664042	0.38675	0.223054								219.6	1.25997	1.01439	0.673704	0.42264	0.20914								219.6	1.52438	1.26976	0.904685	0.586254	0.338778								219.6	0.996136	0.763432	0.485515
							219.8	1.16723	1.00287	0.664493	0.386641	0.223289								219.8	1.25974	1.01465	0.674239	0.422984	0.209539								219.8	1.52426	1.27016	0.905426	0.586837	0.339064								219.8	0.995475	0.763809	0.485346
							220	1.16778	1.00272	0.66507	0.386665	0.223387								220	1.2596	1.015	0.674804	0.423525	0.209819								220	1.5246	1.27101	0.906372	0.587598	0.339468								220	0.994483	0.763969	0.485135
							220.2	1.16849	1.00245	0.665549	0.386688	0.223427								220.2	1.25944	1.01545	0.675288	0.424132	0.209763								220.2	1.52537	1.27227	0.907614	0.588468	0.340097								220.2	0.993218	0.764007	0.485004
							220.4	1.1692	1.00202	0.665816	0.386727	0.223333								220.4	1.25927	1.01587	0.675763	0.42471	0.209522								220.4	1.52632	1.27369	0.909042	0.589368	0.341067								220.4	0.991845	0.764	0.48494
							220.6	1.16973	1.00149	0.665956	0.386807	0.223193								220.6	1.25909	1.01639	0.676377	0.425403	0.209174								220.6	1.5271	1.27494	0.910456	0.590127	0.3423								220.6	0.990682	0.763913	0.484896
							220.8	1.17004	1.00109	0.666073	0.387042	0.223044								220.8	1.25912	1.01717	0.677184	0.426309	0.209118								220.8	1.52772	1.2758	0.911822	0.590601	0.343601								220.8	0.989809	0.763645	0.484717
							221	1.17003	1.00091	0.666264	0.387303	0.22277								221	1.2594	1.0182	0.678013	0.427363	0.209333								221	1.52825	1.27609	0.912835	0.590687	0.344735								221	0.98939	0.763387	0.484499
							221.2	1.16972	1.00101	0.666643	0.387645	0.222345								221.2	1.25999	1.01957	0.678736	0.428487	0.209911								221.2	1.52867	1.27585	0.913421	0.590536	0.345664								221.2	0.989565	0.763302	0.484242
							221.4	1.16927	1.00144	0.667261	0.387968	0.221912								221.4	1.26077	1.0213	0.679472	0.429667	0.210607								221.4	1.52887	1.275	0.913355	0.590112	0.34621								221.4	0.990311	0.763319	0.484092
							221.6	1.16879	1.00216	0.667933	0.388381	0.22161								221.6	1.26157	1.02332	0.680028	0.430706	0.211138								221.6	1.52908	1.27393	0.913053	0.589815	0.346494								221.6	0.991362	0.763449	0.483954
							221.8	1.16847	1.00299	0.668688	0.388825	0.221537								221.8	1.26227	1.02523	0.680285	0.431348	0.211239								221.8	1.52933	1.27293	0.912675	0.58972	0.346648								221.8	0.992469	0.763713	0.483815
							222	1.16848	1.0038	0.669403	0.389373	0.221756								222	1.2627	1.02667	0.680217	0.431536	0.21096								222	1.52963	1.27246	0.912624	0.590046	0.347044								222	0.993546	0.763995	0.483599
							222.2	1.16876	1.00466	0.670153	0.390019	0.222295								222.2	1.26302	1.0276	0.680106	0.431451	0.210516								222.2	1.5298	1.27236	0.912805	0.590573	0.347592								222.2	0.994585	0.764138	0.483257
							222.4	1.16928	1.00564	0.670858	0.390705	0.22305								222.4	1.26327	1.02809	0.680063	0.431206	0.210099								222.4	1.5301	1.27272	0.913399	0.591473	0.348333								222.4	0.99558	0.764262	0.482856
							222.6	1.17018	1.00672	0.671656	0.391454	0.223989								222.6	1.26347	1.02812	0.680167	0.430831	0.209833								222.6	1.53057	1.27322	0.913931	0.592472	0.349043								222.6	0.996329	0.764371	0.482442
							222.8	1.17141	1.00774	0.672575	0.392143	0.224974								222.8	1.26388	1.028	0.680615	0.430554	0.209899								222.8	1.53099	1.27361	0.914217	0.593538	0.349579								222.8	0.996906	0.764551	0.482069
							223	1.17295	1.00872	0.673552	0.392746	0.225919								223	1.26459	1.02804	0.681226	0.430394	0.210141								223	1.53116	1.27369	0.914328	0.594467	0.34972								223	0.997384	0.764937	0.481854
							223.2	1.17467	1.00957	0.674373	0.393193	0.226628								223.2	1.26537	1.02816	0.681925	0.430322	0.210373								223.2	1.53151	1.27383	0.914428	0.595423	0.349735								223.2	0.99778	0.765442	0.481921
							223.4	1.17633	1.0103	0.674944	0.39351	0.227017								223.4	1.26616	1.02827	0.682484	0.430356	0.210459								223.4	1.532	1.27417	0.914645	0.596303	0.349626								223.4	0.99794	0.765796	0.48219
							223.6	1.17755	1.01089	0.67517	0.393523	0.226963								223.6	1.2669	1.02836	0.682934	0.430559	0.210618								223.6	1.53261	1.27491	0.915157	0.597122	0.349614								223.6	0.998049	0.766023	0.482723
							223.8	1.17842	1.01139	0.674938	0.393342	0.226581								223.8	1.26735	1.02825	0.68307	0.430724	0.210755								223.8	1.53317	1.2758	0.91589	0.597768	0.349713								223.8	0.998365	0.766284	0.483735
							224	1.17897	1.01183	0.674397	0.393237	0.226008								224	1.26762	1.02801	0.683142	0.430935	0.211083								224	1.53363	1.27678	0.91655	0.598222	0.349967								224	0.998941	0.766575	0.485021
							224.2	1.17931	1.01228	0.673888	0.393266	0.22548								224.2	1.26792	1.02785	0.683253	0.431409	0.211768								224.2	1.53371	1.27751	0.917019	0.598392	0.350059								224.2	0.999749	0.766936	0.486443
							224.4	1.17966	1.01282	0.673819	0.393666	0.225247								224.4	1.26842	1.0281	0.683567	0.432094	0.213049								224.4	1.53361	1.27786	0.917251	0.598272	0.349873								224.4	1.00062	0.767365	0.487896
							224.6	1.1802	1.01334	0.674283	0.394399	0.22531								224.6	1.26908	1.02884	0.683996	0.432836	0.214547								224.6	1.53323	1.27783	0.917315	0.598023	0.349356								224.6	1.00154	0.76797	0.489314
							224.8	1.18068	1.01389	0.675187	0.395499	0.225454								224.8	1.26966	1.03026	0.68448	0.433615	0.215987								224.8	1.53277	1.2776	0.917516	0.597757	0.348743								224.8	1.00244	0.768799	0.490492
							225	1.1811	1.01439	0.676336	0.396688	0.225651								225	1.27007	1.03227	0.685037	0.43444	0.21721								225	1.53221	1.27727	0.917766	0.597572	0.348196								225	1.00318	0.76959	0.49151
							225.2	1.18142	1.01477	0.677499	0.398011	0.225826								225.2	1.27031	1.03459	0.685462	0.435255	0.218152								225.2	1.53197	1.27728	0.918458	0.597586	0.347973								225.2	1.00361	0.770396	0.492262
							225.4	1.18164	1.01482	0.678583	0.399146	0.225969								225.4	1.27028	1.0366	0.68561	0.43594	0.21857								225.4	1.53195	1.27783	0.919433	0.597892	0.348256								225.4	1.0039	0.771226	0.492851
							225.6	1.18171	1.01469	0.679595	0.400085	0.226009								225.6	1.26991	1.038	0.685582	0.436641	0.218536								225.6	1.53218	1.27878	0.920668	0.598535	0.349125								225.6	1.00414	0.772035	0.493304
							225.8	1.18172	1.01447	0.680733	0.400678	0.226151								225.8	1.26946	1.03873	0.685641	0.437438	0.218302								225.8	1.53267	1.27998	0.921907	0.599355	0.350418								225.8	1.00419	0.772746	0.493669
							226	1.1818	1.01415	0.681902	0.401018	0.226421								226	1.26882	1.03877	0.68581	0.43823	0.217924								226	1.53348	1.28119	0.923217	0.600176	0.351765								226	1.00393	0.773524	0.493971
							226.2	1.18201	1.0137	0.682951	0.401172	0.226774								226.2	1.26806	1.03824	0.686067	0.438768	0.217407								226.2	1.5342	1.28206	0.924084	0.600675	0.352911								226.2	1.00344	0.77431	0.494243
							226.4	1.18218	1.0132	0.683624	0.401105	0.227061								226.4	1.2675	1.0376	0.686413	0.439282	0.216973								226.4	1.53475	1.28252	0.924621	0.600869	0.353836								226.4	1.00294	0.775071	0.494457
							226.6	1.18214	1.01283	0.683677	0.400822	0.227274								226.6	1.26722	1.03711	0.68662	0.439655	0.216551								226.6	1.53526	1.28281	0.924988	0.600801	0.354554								226.6	1.00266	0.775729	0.494748
							226.8	1.1817	1.0127	0.682921	0.400309	0.227375								226.8	1.26715	1.03672	0.686583	0.439868	0.216041								226.8	1.53592	1.28314	0.925397	0.600766	0.355141								226.8	1.0026	0.776154	0.494895
							227	1.18077	1.01287	0.681605	0.399757	0.227357								227	1.26744	1.03645	0.686316	0.439889	0.215539								227	1.5366	1.28345	0.925827	0.600784	0.355606								227	1.00278	0.776333	0.494811
							227.2	1.17946	1.01333	0.679895	0.39913	0.227242								227.2	1.26796	1.03629	0.686065	0.439822	0.215111								227.2	1.53734	1.28364	0.926256	0.600911	0.356071								227.2	1.00332	0.77634	0.494567
							227.4	1.17802	1.014	0.67808	0.398657	0.227076								227.4	1.26853	1.03608	0.685723	0.439429	0.21464								227.4	1.53803	1.28359	0.926757	0.601057	0.356459								227.4	1.00411	0.776275	0.494387
							227.6	1.17668	1.01481	0.676437	0.398414	0.227043								227.6	1.26931	1.03591	0.685372	0.438892	0.214214								227.6	1.53864	1.28328	0.927378	0.601137	0.356739								227.6	1.00481	0.77607	0.494186
							227.8	1.17567	1.01557	0.675204	0.398379	0.227076								227.8	1.27036	1.0359	0.685128	0.438392	0.214086								227.8	1.53908	1.28281	0.928146	0.601141	0.356844								227.8	1.00537	0.775787	0.494169
							228	1.17501	1.01626	0.674219	0.398451	0.227083								228	1.27157	1.0361	0.684983	0.437999	0.214228								228	1.53952	1.28235	0.929096	0.601222	0.35699								228	1.00576	0.775338	0.49425
							228.2	1.17471	1.01686	0.673666	0.398651	0.227111								228.2	1.27277	1.03647	0.684803	0.437623	0.214504								228.2	1.53984	1.28205	0.930257	0.601538	0.357291								228.2	1.00608	0.774788	0.494462
							228.4	1.1746	1.01755	0.673338	0.398932	0.227142								228.4	1.27368	1.03707	0.684702	0.437345	0.214812								228.4	1.54024	1.28187	0.931397	0.602044	0.35776								228.4	1.00626	0.774283	0.494723
							228.6	1.17477	1.01813	0.673283	0.399123	0.227083								228.6	1.27428	1.03771	0.684867	0.437206	0.215206								228.6	1.54059	1.28188	0.932178	0.602716	0.358376								228.6	1.00625	0.773937	0.495113
							228.8	1.17516	1.01846	0.673485	0.399308	0.226958								228.8	1.27459	1.03817	0.68505	0.437228	0.215446								228.8	1.54102	1.28205	0.932611	0.603527	0.359137								228.8	1.0063	0.773997	0.49561
							229	1.17594	1.01859	0.674298	0.399506	0.226809								229	1.27455	1.03832	0.685222	0.437341	0.2154								229	1.54131	1.28231	0.932603	0.604345	0.359918								229	1.00672	0.774711	0.496342
							229.2	1.17697	1.01874	0.675495	0.39967	0.226541								229.2	1.27429	1.03822	0.685401	0.437712	0.215229								229.2	1.54166	1.28266	0.932382	0.605098	0.360559								229.2	1.00729	0.776083	0.497282
							229.4	1.17844	1.01877	0.677013	0.3999	0.226379								229.4	1.27402	1.03789	0.685583	0.438305	0.215075								229.4	1.54194	1.28324	0.932109	0.605745	0.360949								229.4	1.00787	0.777832	0.498461
							229.6	1.18012	1.01872	0.678408	0.400311	0.226396								229.6	1.27371	1.03731	0.685684	0.438989	0.215036								229.6	1.54219	1.28386	0.931886	0.606232	0.360886								229.6	1.00852	0.779748	0.49972
							229.8	1.18196	1.01876	0.679412	0.400921	0.226512								229.8	1.27341	1.03667	0.685784	0.439492	0.215093								229.8	1.54208	1.28452	0.931465	0.606328	0.36037								229.8	1.00928	0.781544	0.500907
							230	1.18347	1.01908	0.679755	0.401454	0.226697								230	1.27326	1.03617	0.685934	0.439896	0.215308								230	1.54194	1.2853	0.930981	0.606177	0.359609								230	1.01006	0.783175	0.501938
							230.2	1.18457	1.01956	0.67953	0.401835	0.227033								230.2	1.27334	1.03598	0.686302	0.440121	0.215544								230.2	1.5418	1.28619	0.930465	0.605966	0.358725								230.2	1.01077	0.784481	0.502684
							230.4	1.18524	1.02011	0.67913	0.401986	0.227513								230.4	1.27366	1.03609	0.687066	0.440215	0.215824								230.4	1.54162	1.28693	0.930084	0.605853	0.35795								230.4	1.01135	0.785658	0.503035
							230.6	1.18575	1.0206	0.678899	0.402183	0.228236								230.6	1.2743	1.03667	0.688248	0.440238	0.216307								230.6	1.54122	1.28744	0.929837	0.605814	0.357408								230.6	1.01177	0.786684	0.503081
							230.8	1.18604	1.021	0.678813	0.402288	0.229176								230.8	1.27503	1.03758	0.689745	0.440257	0.216922								230.8	1.54078	1.28769	0.930019	0.606011	0.357135								230.8	1.01187	0.787586	0.502978
							231	1.18623	1.02112	0.678865	0.402432	0.230257								231	1.27601	1.0387	0.691495	0.440334	0.217699								231	1.54033	1.28785	0.930754	0.606529	0.356993								231	1.01164	0.788233	0.503003
							231.2	1.18647	1.02099	0.67901	0.402563	0.231362								231.2	1.27714	1.03975	0.693298	0.440546	0.218629								231.2	1.53998	1.28797	0.931922	0.607369	0.357097								231.2	1.01119	0.788559	0.503281
							231.4	1.18672	1.02073	0.679114	0.402753	0.232368								231.4	1.27832	1.04061	0.694949	0.440915	0.219796								231.4	1.53994	1.28824	0.933251	0.608551	0.357465								231.4	1.01087	0.788686	0.503716
							231.6	1.18679	1.02057	0.679283	0.402819	0.233116								231.6	1.27934	1.04106	0.696282	0.441297	0.220838								231.6	1.54035	1.28886	0.934695	0.610114	0.358305								231.6	1.0107	0.788659	0.504053
							231.8	1.18678	1.02055	0.679811	0.402958	0.233783								231.8	1.28029	1.0413	0.697329	0.441716	0.221764								231.8	1.54122	1.28985	0.935968	0.611879	0.359641								231.8	1.01073	0.788467	0.504239
							232	1.18672	1.02067	0.680513	0.403153	0.234349								232	1.28096	1.04128	0.69806	0.442208	0.222517								232	1.54242	1.29094	0.936796	0.613556	0.361319								232	1.01079	0.788137	0.504181
							232.2	1.1866	1.02077	0.681299	0.40339	0.234835								232.2	1.28144	1.04112	0.698499	0.442815	0.223192								232.2	1.54371	1.29197	0.937205	0.614932	0.363066								232.2	1.01108	0.788052	0.503994
							232.4	1.18637	1.02092	0.682018	0.40357	0.235115								232.4	1.28182	1.04083	0.698651	0.443523	0.223608								232.4	1.545	1.29287	0.93742	0.615918	0.364728								232.4	1.01171	0.788083	0.503839
							232.6	1.18626	1.02128	0.682671	0.4038	0.235239								232.6	1.28207	1.0405	0.698626	0.444268	0.223854								232.6	1.54625	1.2935	0.937504	0.616448	0.366004								232.6	1.01277	0.788408	0.50383
							232.8	1.18625	1.02187	0.682988	0.404003	0.23515								232.8	1.28225	1.04003	0.698536	0.445259	0.224079								232.8	1.54754	1.29394	0.937672	0.616778	0.366847								232.8	1.01398	0.788845	0.503972
							233	1.18625	1.02261	0.683124	0.404262	0.234974								233	1.28232	1.03947	0.698383	0.446297	0.224179								233	1.54866	1.29418	0.937964	0.617036	0.36737								233	1.01541	0.789338	0.504209
							233.2	1.18604	1.02358	0.683078	0.404548	0.234588								233.2	1.28217	1.03876	0.698206	0.447179	0.224021								233.2	1.54957	1.29422	0.938323	0.617104	0.36758								233.2	1.01684	0.789756	0.504491
							233.4	1.18559	1.02469	0.683099	0.404841	0.233978								233.4	1.2817	1.0379	0.698013	0.447631	0.22351								233.4	1.55002	1.29414	0.938684	0.61679	0.367401								233.4	1.01793	0.790101	0.504634
							233.6	1.18471	1.0257	0.683124	0.40501	0.233217								233.6	1.28092	1.03716	0.697758	0.447705	0.222742								233.6	1.5502	1.29411	0.939039	0.616244	0.367069								233.6	1.01861	0.790251	0.504689
							233.8	1.18358	1.02654	0.683248	0.405018	0.232462								233.8	1.27988	1.03661	0.697505	0.447302	0.221813								233.8	1.5499	1.29392	0.939214	0.615509	0.366679								233.8	1.01904	0.790253	0.504546
							234	1.18242	1.02725	0.683631	0.404977	0.231787								234	1.27871	1.03643	0.69735	0.446639	0.22101								234	1.54921	1.29369	0.939294	0.614677	0.366188								234	1.01914	0.790188	0.504216
							234.2	1.18152	1.02778	0.68423	0.405116	0.231342								234.2	1.27766	1.03676	0.697381	0.445971	0.220563								234.2	1.54836	1.29357	0.93942	0.614012	0.365622								234.2	1.01892	0.790014	0.503658
							234.4	1.18099	1.02808	0.684797	0.405443	0.231203								234.4	1.27678	1.03767	0.697616	0.445504	0.220544								234.4	1.54766	1.29369	0.939617	0.613711	0.365039								234.4	1.01854	0.789919	0.503105
							234.6	1.18107	1.02823	0.685372	0.405927	0.231279								234.6	1.27645	1.03889	0.698152	0.445339	0.220877								234.6	1.54699	1.2939	0.939834	0.613756	0.364325								234.6	1.0181	0.789871	0.50258
							234.8	1.18174	1.02828	0.686114	0.406544	0.231387								234.8	1.2766	1.04015	0.698691	0.445318	0.221347								234.8	1.54643	1.29423	0.939999	0.614069	0.363557								234.8	1.01759	0.789989	0.502049
							235	1.18286	1.02829	0.68697	0.407209	0.231566								235	1.27737	1.04152	0.699191	0.445509	0.22196								235	1.54622	1.29483	0.940262	0.614669	0.363061								235	1.01715	0.790324	0.501416
							235.2	1.18414	1.02834	0.687969	0.407706	0.231761								235.2	1.27871	1.04297	0.699584	0.44582	0.222579								235.2	1.54626	1.29575	0.940632	0.615365	0.362876								235.2	1.01677	0.79073	0.500669
							235.4	1.18549	1.02847	0.688944	0.40806	0.232157								235.4	1.28068	1.04459	0.699926	0.446457	0.223451								235.4	1.54628	1.29681	0.94089	0.615993	0.36287								235.4	1.01637	0.790908	0.499808
							235.6	1.18681	1.02863	0.689742	0.40837	0.232871								235.6	1.28297	1.04624	0.700202	0.447411	0.224529								235.6	1.54634	1.29784	0.941067	0.61658	0.362968								235.6	1.01602	0.791035	0.499145
							235.8	1.18814	1.02879	0.690257	0.408695	0.233992								235.8	1.28541	1.04796	0.700577	0.448628	0.225721								235.8	1.54641	1.29883	0.94133	0.617121	0.363181								235.8	1.0159	0.791267	0.498865
							236	1.18947	1.02898	0.690545	0.409	0.235244								236	1.28762	1.04946	0.700911	0.449798	0.226728								236	1.54656	1.29967	0.941763	0.617562	0.363446								236	1.01612	0.791541	0.499088
							236.2	1.1909	1.02931	0.690764	0.409544	0.236632								236.2	1.28941	1.05079	0.701281	0.450884	0.227615								236.2	1.54691	1.30026	0.942268	0.618102	0.363838								236.2	1.01669	0.792065	0.499704
							236.4	1.19219	1.02975	0.690958	0.410197	0.237883								236.4	1.29076	1.0519	0.701726	0.4519	0.228225								236.4	1.54781	1.30072	0.943132	0.618989	0.364573								236.4	1.0175	0.792827	0.500814
							236.6	1.19297	1.03022	0.691172	0.410744	0.23883								236.6	1.29161	1.05288	0.702238	0.452672	0.228545								236.6	1.54898	1.30102	0.944241	0.620074	0.365617								236.6	1.01851	0.793816	0.502184
							236.8	1.19309	1.03076	0.691345	0.411012	0.23919								236.8	1.29203	1.05363	0.70285	0.453195	0.228705								236.8	1.55027	1.30134	0.945492	0.621091	0.366611								236.8	1.01955	0.794818	0.503915
							237	1.19258	1.03128	0.691401	0.410954	0.239111								237	1.29205	1.05415	0.703695	0.45357	0.22894								237	1.55127	1.30161	0.946551	0.621905	0.36726								237	1.02057	0.795705	0.50578
							237.2	1.19163	1.03176	0.691217	0.410594	0.238673								237.2	1.29165	1.0546	0.704698	0.453846	0.229248								237.2	1.552	1.30193	0.947263	0.622493	0.367627								237.2	1.02169	0.796196	0.507793
							237.4	1.19053	1.03236	0.691003	0.410138	0.237997								237.4	1.29073	1.05487	0.705824	0.453914	0.229622								237.4	1.5522	1.30216	0.947335	0.622671	0.367645								237.4	1.02316	0.796599	0.509692
							237.6	1.18956	1.03322	0.691013	0.409842	0.237095								237.6	1.28939	1.0551	0.706925	0.454007	0.230155								237.6	1.55223	1.30252	0.947017	0.622497	0.367459								237.6	1.02462	0.796652	0.511297
							237.8	1.18889	1.03414	0.691318	0.409899	0.236263								237.8	1.28796	1.05541	0.707987	0.454261	0.230877								237.8	1.55227	1.30289	0.946381	0.622184	0.36738								237.8	1.02603	0.796522	0.512504
							238	1.1886	1.03513	0.691932	0.410236	0.235612								238	1.28672	1.05593	0.7089	0.454579	0.231484								238	1.55241	1.30329	0.945568	0.621794	0.367534								238	1.02719	0.796254	0.513294
							238.2	1.1888	1.03611	0.692991	0.410668	0.235156								238.2	1.28596	1.05642	0.709712	0.454932	0.231931								238.2	1.55245	1.30353	0.944833	0.621326	0.367738								238.2	1.0281	0.796115	0.513821
							238.4	1.18944	1.03704	0.694425	0.411114	0.234904								238.4	1.28574	1.05711	0.710338	0.455263	0.232298								238.4	1.55256	1.30372	0.944348	0.620938	0.367938								238.4	1.02848	0.795898	0.513991
							238.6	1.19038	1.03775	0.695941	0.411591	0.235021								238.6	1.2862	1.05807	0.710942	0.455658	0.232731								238.6	1.55263	1.30386	0.944184	0.62077	0.368155								238.6	1.02848	0.795696	0.514
							238.8	1.19152	1.03824	0.697541	0.412145	0.235495								238.8	1.28705	1.05922	0.711419	0.456022	0.233197								238.8	1.55261	1.30393	0.944286	0.620749	0.368153								238.8	1.02821	0.795502	0.513839
							239	1.19297	1.03848	0.699168	0.412964	0.236302								239	1.28818	1.06044	0.711801	0.456517	0.233834								239	1.55245	1.30385	0.944381	0.62088	0.367952								239	1.02769	0.795424	0.513802
							239.2	1.19461	1.03832	0.700747	0.414167	0.237321								239.2	1.28931	1.06147	0.711943	0.456921	0.23437								239.2	1.55229	1.30366	0.944375	0.621187	0.367818								239.2	1.02689	0.795356	0.513834
							239.4	1.19628	1.03774	0.702141	0.415609	0.238403								239.4	1.29047	1.06224	0.71188	0.457283	0.234692								239.4	1.55207	1.30343	0.944224	0.621609	0.367957								239.4	1.02577	0.795206	0.513953
							239.6	1.19784	1.03679	0.70325	0.417074	0.239278								239.6	1.2915	1.0626	0.711501	0.457312	0.234704								239.6	1.55192	1.30315	0.944067	0.621954	0.368374								239.6	1.02455	0.795095	0.514009
							239.8	1.19913	1.0357	0.703915	0.418331	0.239836								239.8	1.29251	1.0627	0.711015	0.457124	0.234388								239.8	1.55195	1.30293	0.943984	0.622276	0.369109								239.8	1.02314	0.795131	0.514002
							240	1.19993	1.03444	0.70401	0.419156	0.240097								240	1.29331	1.06232	0.710509	0.456607	0.233803								240	1.55237	1.30306	0.944336	0.622723	0.370152								240	1.02171	0.795365	0.513973
							240.2	1.20027	1.03314	0.703568	0.419519	0.24015								240.2	1.29397	1.06174	0.710191	0.456038	0.233196								240.2	1.55298	1.30358	0.945054	0.62322	0.371242								240.2	1.02029	0.79579	0.513855
							240.4	1.20026	1.03188	0.702641	0.419504	0.240006								240.4	1.29445	1.06087	0.709999	0.455531	0.232764								240.4	1.5537	1.30449	0.946082	0.623765	0.372197								240.4	1.01903	0.796358	0.513785
							240.6	1.20005	1.03071	0.701409	0.419186	0.239754								240.6	1.29478	1.05987	0.709928	0.455343	0.232548								240.6	1.55441	1.30562	0.947257	0.624409	0.372906								240.6	1.01802	0.797055	0.513899
							240.8	1.19988	1.02975	0.700162	0.418891	0.239403								240.8	1.29475	1.05876	0.709779	0.455398	0.232589								240.8	1.55519	1.307	0.948569	0.625226	0.373527								240.8	1.01754	0.797678	0.514328
							241	1.1998	1.02924	0.699212	0.418893	0.239019								241	1.29428	1.05775	0.709544	0.455671	0.232747								241	1.5559	1.30821	0.949811	0.626041	0.374015								241	1.01762	0.798323	0.514838
							241.2	1.19962	1.02927	0.698572	0.419099	0.238667								241.2	1.29351	1.05681	0.709032	0.456148	0.232993								241.2	1.55662	1.3092	0.951102	0.626854	0.374488								241.2	1.018	0.798801	0.515243
							241.4	1.19937	1.02965	0.698243	0.419394	0.238549								241.4	1.29255	1.05613	0.708426	0.456774	0.233134								241.4	1.55726	1.30989	0.952337	0.62768	0.375019								241.4	1.01864	0.799291	0.515416
							241.6	1.19917	1.03034	0.69824	0.419666	0.238616								241.6	1.29151	1.05578	0.707992	0.457474	0.233142								241.6	1.55785	1.31055	0.953597	0.628524	0.375698								241.6	1.01937	0.799738	0.515346
							241.8	1.19906	1.03115	0.698398	0.419919	0.238912								241.8	1.2905	1.0559	0.707979	0.458277	0.23318								241.8	1.55827	1.31111	0.954858	0.62939	0.376338								241.8	1.02019	0.800369	0.515202
							242	1.19896	1.03196	0.6986	0.420105	0.239463								242	1.28965	1.05651	0.708295	0.459113	0.233264								242	1.55871	1.31176	0.956275	0.630279	0.376846								242	1.02101	0.800924	0.515029
							242.2	1.19889	1.03261	0.69877	0.420304	0.240138								242.2	1.28883	1.0575	0.708861	0.459815	0.233222								242.2	1.55906	1.3123	0.957546	0.631165	0.37713								242.2	1.0219	0.801425	0.515071
							242.4	1.19901	1.03319	0.699022	0.4207	0.240785								242.4	1.2881	1.05868	0.709554	0.460339	0.233181								242.4	1.55943	1.31259	0.958647	0.631902	0.377075								242.4	1.023	0.801876	0.515302
							242.6	1.19922	1.03381	0.699206	0.421319	0.241364								242.6	1.28755	1.05984	0.710324	0.460685	0.233162								242.6	1.55957	1.31238	0.959223	0.632469	0.376776								242.6	1.02427	0.802326	0.515704
							242.8	1.19944	1.03455	0.699335	0.421862	0.241903								242.8	1.28727	1.06082	0.71119	0.460875	0.23305								242.8	1.55952	1.31195	0.959342	0.632838	0.376574								242.8	1.02548	0.802628	0.516007
							243	1.19953	1.03532	0.699208	0.421882	0.242096								243	1.28742	1.06169	0.712282	0.461139	0.232938								243	1.55931	1.31146	0.959076	0.633147	0.376702								243	1.0266	0.802878	0.51632
							243.2	1.19966	1.03619	0.698837	0.421413	0.242044								243.2	1.2879	1.06243	0.713547	0.461301	0.232845								243.2	1.55909	1.31115	0.958724	0.633372	0.377183								243.2	1.02772	0.803168	0.516551
							243.4	1.19987	1.03716	0.698354	0.420565	0.241906								243.4	1.28858	1.0631	0.714837	0.461242	0.232581								243.4	1.55888	1.31107	0.958364	0.633534	0.377992								243.4	1.02883	0.803586	0.516983
							243.6	1.20022	1.03821	0.697976	0.419625	0.241955								243.6	1.28919	1.06353	0.715967	0.460889	0.232109								243.6	1.55886	1.31135	0.958208	0.633657	0.378993								243.6	1.02997	0.804131	0.517616
							243.8	1.20075	1.03927	0.697807	0.418768	0.242113								243.8	1.28987	1.06402	0.716868	0.460568	0.231635								243.8	1.5592	1.31164	0.958292	0.633714	0.379953								243.8	1.03102	0.804641	0.518436
							244	1.2015	1.04027	0.69804	0.418321	0.242532								244	1.29074	1.06457	0.717424	0.460358	0.231342								244	1.55982	1.31195	0.958498	0.633737	0.380681								244	1.0319	0.805174	0.519419
							244.2	1.2024	1.04111	0.698786	0.418244	0.243035								244.2	1.2918	1.06526	0.71775	0.460435	0.231283								244.2	1.56061	1.31215	0.958711	0.633701	0.381113								244.2	1.03271	0.805715	0.520724
							244.4	1.20327	1.04193	0.699933	0.418579	0.243535								244.4	1.29293	1.06589	0.717898	0.460743	0.231465								244.4	1.56156	1.31236	0.958907	0.633684	0.3813								244.4	1.03345	0.806232	0.522116
							244.6	1.20397	1.04272	0.701235	0.41906	0.24391								244.6	1.29422	1.06666	0.718161	0.461328	0.231808								244.6	1.56253	1.31236	0.959021	0.633778	0.381139								244.6	1.03398	0.806697	0.523469
							244.8	1.20431	1.04339	0.702658	0.419504	0.244152								244.8	1.29546	1.06728	0.71835	0.461964	0.232203								244.8	1.5632	1.31234	0.959	0.634017	0.380777								244.8	1.03427	0.807054	0.524612
							245	1.20444	1.04393	0.704022	0.419786	0.244116								245	1.29635	1.06777	0.718648	0.462626	0.232531								245	1.56347	1.31238	0.95891	0.634308	0.380369								245	1.03434	0.807233	0.525557
							245.2	1.20449	1.04441	0.705293	0.419963	0.243958								245.2	1.2971	1.0681	0.719191	0.463447	0.232981								245.2	1.56353	1.31257	0.958874	0.634685	0.380031								245.2	1.03426	0.807444	0.526258
							245.4	1.20449	1.04472	0.706248	0.420017	0.243756								245.4	1.29771	1.06839	0.719939	0.464339	0.233527								245.4	1.56358	1.31302	0.959166	0.635239	0.379884								245.4	1.03409	0.807749	0.526838
							245.6	1.20454	1.04485	0.707007	0.420059	0.243639								245.6	1.29822	1.06844	0.720558	0.465195	0.2341								245.6	1.56371	1.31373	0.959896	0.635781	0.379977								245.6	1.03403	0.808106	0.527371
							245.8	1.20469	1.04489	0.707416	0.420281	0.243507								245.8	1.29865	1.06832	0.721062	0.465919	0.234631								245.8	1.56387	1.31451	0.960934	0.636298	0.380217								245.8	1.03406	0.808557	0.527809
							246	1.205	1.045	0.707637	0.420849	0.243469								246	1.29941	1.06813	0.721634	0.466607	0.235371								246	1.56397	1.31518	0.962141	0.636698	0.38045								246	1.03436	0.809315	0.528036
							246.2	1.2051	1.04521	0.707379	0.421494	0.243486								246.2	1.30034	1.06801	0.72234	0.467325	0.236204								246.2	1.56393	1.31576	0.963437	0.637097	0.380877								246.2	1.03473	0.810224	0.528049
							246.4	1.20505	1.04544	0.706784	0.421946	0.2435								246.4	1.30142	1.06803	0.72321	0.468267	0.237094								246.4	1.5637	1.31631	0.964739	0.637436	0.381579								246.4	1.035	0.811041	0.527798
							246.6	1.20477	1.0456	0.705765	0.422068	0.243261								246.6	1.30241	1.06834	0.724152	0.469336	0.237961								246.6	1.56332	1.31686	0.965939	0.637828	0.382588								246.6	1.03508	0.811607	0.527177
							246.8	1.20452	1.04577	0.704498	0.422	0.243016								246.8	1.3033	1.06892	0.725071	0.470273	0.238607								246.8	1.5629	1.31746	0.966855	0.638175	0.383728								246.8	1.03513	0.812012	0.526366
							247	1.20429	1.04594	0.703175	0.421859	0.242927								247	1.30391	1.06953	0.725681	0.470947	0.238891								247	1.56265	1.31803	0.967499	0.638542	0.385101								247	1.03522	0.812258	0.525508
							247.2	1.20418	1.04612	0.702195	0.421804	0.243013								247.2	1.30415	1.07008	0.725889	0.471359	0.23886								247.2	1.56269	1.31865	0.967911	0.638836	0.386488								247.2	1.03539	0.812331	0.524556
							247.4	1.20415	1.04627	0.701683	0.421973	0.24328								247.4	1.30428	1.07076	0.725733	0.471656	0.238797								247.4	1.56295	1.31917	0.968011	0.639111	0.387667								247.4	1.0356	0.81235	0.523665
							247.6	1.20433	1.04638	0.702006	0.422561	0.243857								247.6	1.30431	1.07157	0.725317	0.471796	0.23869								247.6	1.56326	1.31981	0.967659	0.639181	0.388433								247.6	1.03577	0.812496	0.523118
							247.8	1.20462	1.04635	0.703297	0.423475	0.244568								247.8	1.30414	1.07234	0.724683	0.471833	0.238613								247.8	1.5635	1.3204	0.966978	0.63911	0.388765								247.8	1.03597	0.812691	0.522946
							248	1.20498	1.0463	0.705316	0.42458	0.245249								248	1.3036	1.07294	0.723789	0.471597	0.23847								248	1.56373	1.3211	0.966146	0.63895	0.388553								248	1.03609	0.812821	0.523061
							248.2	1.20534	1.04619	0.707695	0.425685	0.245799								248.2	1.30285	1.07343	0.722665	0.471001	0.23827								248.2	1.56383	1.32168	0.965222	0.638967	0.387865								248.2	1.03626	0.812922	0.523607
							248.4	1.20571	1.04617	0.710286	0.426577	0.246235								248.4	1.30171	1.07358	0.721389	0.469973	0.237802								248.4	1.56385	1.32238	0.964403	0.639087	0.38695								248.4	1.03651	0.812894	0.524457
							248.6	1.20612	1.04629	0.712656	0.427157	0.246482								248.6	1.30033	1.07338	0.720156	0.468835	0.237126								248.6	1.56393	1.32304	0.963855	0.63939	0.385969								248.6	1.03696	0.812842	0.525539
							248.8	1.20663	1.04665	0.714626	0.427351	0.246589								248.8	1.29901	1.07306	0.719183	0.467977	0.236544								248.8	1.56436	1.32381	0.96384	0.639836	0.385174								248.8	1.03752	0.812831	0.526714
							249	1.20701	1.04708	0.716072	0.42714	0.246483								249	1.29782	1.07269	0.718618	0.4674	0.236084								249	1.56507	1.32446	0.964285	0.640423	0.384645								249	1.03832	0.812835	0.528034
							249.2	1.2073	1.04765	0.717264	0.426749	0.246304								249.2	1.29688	1.0722	0.718556	0.467127	0.235793								249.2	1.56578	1.32485	0.965127	0.640883	0.384234								249.2	1.03916	0.812802	0.529225
							249.4	1.20746	1.04832	0.71814	0.426431	0.246046								249.4	1.29637	1.07184	0.71911	0.46722	0.235729								249.4	1.56644	1.32483	0.966211	0.641334	0.383738								249.4	1.03991	0.812745	0.530108
							249.6	1.20745	1.04905	0.718816	0.426216	0.245834								249.6	1.29651	1.07184	0.720353	0.467746	0.236049								249.6	1.56699	1.32441	0.967434	0.641856	0.383182								249.6	1.04035	0.812576	0.530622
							249.8	1.20698	1.04968	0.719058	0.426052	0.245765								249.8	1.29707	1.07209	0.722104	0.468565	0.236379								249.8	1.56731	1.32366	0.968601	0.642388	0.382646								249.8	1.04048	0.812208	0.530768
							250	1.20627	1.05018	0.718999	0.42595	0.24586								250	1.29794	1.07245	0.724096	0.469577	0.236693								250	1.56749	1.32274	0.969586	0.642763	0.38221								250	1.04023	0.811526	0.530397
							250.2	1.2056	1.05062	0.718504	0.425852	0.24605								250.2	1.29886	1.07298	0.725985	0.470593	0.236864								250.2	1.56772	1.32183	0.970274	0.642953	0.381914								250.2	1.03974	0.810653	0.529633
							250.4	1.20507	1.05103	0.717773	0.4258	0.246245								250.4	1.29982	1.07357	0.727716	0.471442	0.237026								250.4	1.56812	1.32102	0.970582	0.643065	0.381993								250.4	1.03923	0.809735	0.528671
							250.6	1.20463	1.0515	0.71688	0.425783	0.246465								250.6	1.3007	1.07416	0.729065	0.472151	0.237286								250.6	1.56871	1.32053	0.970779	0.643201	0.382583								250.6	1.03898	0.808992	0.527541
							250.8	1.20446	1.05212	0.71611	0.425796	0.246642								250.8	1.30155	1.07464	0.730112	0.472722	0.237707								250.8	1.56926	1.32031	0.970812	0.64341	0.383536								250.8	1.039	0.808574	0.52643
							251	1.20469	1.05283	0.715547	0.425888	0.246974								251	1.30247	1.07525	0.730907	0.473357	0.238252								251	1.56957	1.32026	0.970786	0.64364	0.384612								251	1.03915	0.808645	0.525526
							251.2	1.20523	1.05342	0.715428	0.42619	0.247519								251.2	1.3033	1.07588	0.731738	0.474006	0.238902								251.2	1.56963	1.32044	0.970673	0.643749	0.38581								251.2	1.0394	0.809059	0.525029
							251.4	1.20597	1.05381	0.715703	0.42678	0.248366								251.4	1.304	1.07655	0.732424	0.474665	0.239577								251.4	1.56936	1.32081	0.970691	0.643724	0.387032								251.4	1.03981	0.809746	0.524977
							251.6	1.2068	1.05408	0.716116	0.427603	0.249259								251.6	1.30446	1.07698	0.73277	0.475007	0.240027								251.6	1.56894	1.32147	0.970623	0.643575	0.388242								251.6	1.04041	0.810535	0.525439
							251.8	1.20775	1.05425	0.716426	0.428628	0.250126								251.8	1.30473	1.07731	0.732732	0.47507	0.240317								251.8	1.56855	1.32235	0.970566	0.643576	0.389467								251.8	1.04109	0.811417	0.526356
							252	1.20858	1.05429	0.716483	0.429589	0.250792								252	1.30467	1.07747	0.732507	0.474817	0.24046								252	1.56827	1.3236	0.970497	0.643854	0.39074								252	1.04171	0.812228	0.527499
							252.2	1.20933	1.0542	0.716225	0.430515	0.251197								252.2	1.30445	1.07747	0.731938	0.474485	0.240533								252.2	1.56808	1.32492	0.97055	0.644463	0.391904								252.2	1.04208	0.813093	0.528489
							252.4	1.20995	1.05394	0.715808	0.431059	0.251196								252.4	1.30408	1.07725	0.731247	0.474156	0.240668								252.4	1.56798	1.32615	0.970836	0.645191	0.39288								252.4	1.04217	0.813902	0.529189
							252.6	1.21052	1.0535	0.715538	0.43128	0.251025								252.6	1.30367	1.07681	0.73067	0.473936	0.240884								252.6	1.56793	1.32701	0.97127	0.64605	0.39356								252.6	1.04197	0.814693	0.529449
							252.8	1.21105	1.05292	0.715542	0.431278	0.250806								252.8	1.30314	1.07622	0.730229	0.473732	0.241093								252.8	1.56791	1.32758	0.971965	0.646989	0.393864								252.8	1.04145	0.815305	0.529153
							253	1.21168	1.05231	0.715774	0.431444	0.250726								253	1.30268	1.0757	0.729783	0.473651	0.241151								253	1.56812	1.32793	0.972793	0.6481	0.393918								253	1.04081	0.815822	0.528398
							253.2	1.21236	1.05176	0.71621	0.431728	0.250847								253.2	1.3022	1.07536	0.729369	0.473681	0.241147								253.2	1.56859	1.32822	0.973662	0.649308	0.393927								253.2	1.04024	0.816188	0.5275
							253.4	1.21303	1.05137	0.716785	0.432259	0.251275								253.4	1.30155	1.07497	0.728874	0.473682	0.240953								253.4	1.56924	1.32849	0.974311	0.650406	0.393916								253.4	1.0398	0.816511	0.52663
							253.6	1.21377	1.05118	0.717448	0.432937	0.251768								253.6	1.30074	1.07467	0.728275	0.473604	0.240766								253.6	1.57006	1.32878	0.974971	0.651288	0.393856								253.6	1.03944	0.816644	0.525914
							253.8	1.21453	1.05124	0.718249	0.43372	0.252281								253.8	1.29985	1.07461	0.727695	0.473382	0.24061								253.8	1.57088	1.32914	0.975637	0.651843	0.393711								253.8	1.03936	0.816729	0.525608
							254	1.21529	1.0516	0.719185	0.434448	0.25266								254	1.299	1.07468	0.727303	0.472927	0.240716								254	1.57167	1.32968	0.976359	0.652142	0.393517								254	1.03961	0.816724	0.525729
							254.2	1.21591	1.05234	0.720048	0.435011	0.252978								254.2	1.29844	1.07502	0.727264	0.472382	0.240996								254.2	1.5724	1.33044	0.97723	0.652332	0.393279								254.2	1.04016	0.816814	0.526288
							254.4	1.2165	1.0533	0.720914	0.435452	0.253276								254.4	1.29853	1.07571	0.727749	0.471998	0.241423								254.4	1.57297	1.3313	0.978191	0.652639	0.392989								254.4	1.04078	0.816806	0.527126
							254.6	1.21695	1.05428	0.721864	0.435903	0.25376								254.6	1.29913	1.0769	0.728859	0.471958	0.241944								254.6	1.57327	1.3321	0.979145	0.652812	0.392607								254.6	1.04153	0.816738	0.528278
							254.8	1.21728	1.05521	0.722844	0.436446	0.254499								254.8	1.3001	1.07836	0.730482	0.472307	0.242694								254.8	1.57336	1.33271	0.979808	0.652656	0.392184								254.8	1.04252	0.816473	0.529794
							255	1.2174	1.0562	0.723756	0.437016	0.255299								255	1.30135	1.07993	0.732203	0.473041	0.243415								255	1.57321	1.33315	0.980231	0.65221	0.391817								255	1.04369	0.816217	0.531785
							255.2	1.21739	1.05714	0.724579	0.437566	0.255945								255.2	1.3027	1.08118	0.733721	0.473986	0.244063								255.2	1.57301	1.3335	0.98027	0.651681	0.391568								255.2	1.04486	0.815935	0.534052
							255.4	1.21729	1.05789	0.725128	0.438096	0.256417								255.4	1.30388	1.08224	0.734808	0.475032	0.24474								255.4	1.57294	1.3339	0.980062	0.651227	0.391466								255.4	1.04586	0.815918	0.536413
							255.6	1.21705	1.05841	0.725205	0.438542	0.256656								255.6	1.30501	1.08299	0.735466	0.475947	0.245507								255.6	1.57289	1.33438	0.979609	0.650884	0.391417								255.6	1.04651	0.816247	0.538535
							255.8	1.21693	1.05866	0.725065	0.439013	0.256697								255.8	1.30602	1.08338	0.735645	0.476675	0.246129								255.8	1.57283	1.33487	0.979242	0.650675	0.39145								255.8	1.04674	0.816977	0.540152
							256	1.217	1.05861	0.725011	0.439494	0.25664								256	1.30685	1.08342	0.735605	0.477285	0.246814								256	1.57284	1.33529	0.979057	0.650624	0.39167								256	1.04667	0.817767	0.541156
							256.2	1.21724	1.05836	0.72508	0.440073	0.256665								256.2	1.30753	1.08324	0.735423	0.477881	0.247582								256.2	1.57297	1.33563	0.979029	0.650761	0.392104								256.2	1.0464	0.818637	0.541559
							256.4	1.21754	1.05796	0.725116	0.440668	0.256766								256.4	1.30795	1.08272	0.73508	0.4783	0.248219								256.4	1.57313	1.33592	0.979122	0.651002	0.392672								256.4	1.04617	0.819495	0.541525
							256.6	1.218	1.05757	0.725346	0.441375	0.257089								256.6	1.30791	1.08199	0.734348	0.478638	0.248508								256.6	1.57351	1.33624	0.979256	0.651459	0.393484								256.6	1.0461	0.820406	0.541319
							256.8	1.2184	1.05727	0.725639	0.442085	0.257489								256.8	1.30746	1.08115	0.733405	0.478963	0.248658								256.8	1.57414	1.33654	0.979342	0.652202	0.394502								256.8	1.0462	0.821391	0.541106
							257	1.21876	1.05703	0.72601	0.442796	0.258036								257	1.30664	1.08035	0.732236	0.479084	0.248605								257	1.57487	1.33681	0.979415	0.653113	0.395461								257	1.04626	0.822501	0.540777
							257.2	1.21919	1.05687	0.726547	0.443452	0.258565								257.2	1.3057	1.07981	0.731059	0.478914	0.24823								257.2	1.57554	1.33712	0.979665	0.654038	0.396169								257.2	1.04636	0.823591	0.540402
							257.4	1.21972	1.05683	0.727355	0.444132	0.259108								257.4	1.30479	1.07968	0.730133	0.478534	0.247707								257.4	1.57617	1.3376	0.979992	0.654816	0.39663								257.4	1.0465	0.82464	0.540101
							257.6	1.22042	1.05688	0.728117	0.444701	0.259477								257.6	1.30422	1.07983	0.729713	0.478053	0.247226								257.6	1.57681	1.33821	0.980483	0.655577	0.396947								257.6	1.04658	0.825435	0.539839
							257.8	1.22109	1.05691	0.728786	0.445123	0.259692								257.8	1.30405	1.08043	0.729768	0.477603	0.24684								257.8	1.57745	1.33899	0.981201	0.656468	0.397226								257.8	1.04643	0.825945	0.539541
							258	1.22156	1.05681	0.72956	0.445296	0.259656								258	1.30444	1.08148	0.730351	0.4774	0.246661								258	1.57799	1.33973	0.982024	0.657447	0.397422								258	1.0463	0.826291	0.539342
							258.2	1.22169	1.05665	0.73045	0.445263	0.259465								258.2	1.30499	1.0828	0.731303	0.477418	0.246727								258.2	1.57827	1.34006	0.982673	0.658175	0.397422								258.2	1.04651	0.826637	0.539397
							258.4	1.22156	1.05672	0.731248	0.444944	0.259135								258.4	1.30558	1.0839	0.732351	0.477626	0.246826								258.4	1.57841	1.33985	0.982974	0.658565	0.397299								258.4	1.04703	0.826986	0.539669
							258.6	1.22105	1.05703	0.731839	0.444344	0.258644								258.6	1.30613	1.08464	0.733343	0.47797	0.246752								258.6	1.57849	1.33936	0.983092	0.658744	0.397172								258.6	1.0477	0.827479	0.540169
							258.8	1.22039	1.05748	0.732311	0.443638	0.258098								258.8	1.30682	1.08514	0.734366	0.47856	0.246717								258.8	1.57874	1.33882	0.983179	0.658724	0.397037								258.8	1.04851	0.828	0.54069
							259	1.21985	1.05809	0.732563	0.443192	0.257742								259	1.30755	1.08561	0.735363	0.47925	0.246831								259	1.57911	1.33834	0.983237	0.65847	0.396833								259	1.04933	0.828498	0.541186
							259.2	1.21968	1.05889	0.732587	0.443172	0.257529								259.2	1.30837	1.08613	0.736445	0.480017	0.247256								259.2	1.57956	1.33809	0.983395	0.658129	0.396634								259.2	1.04984	0.828767	0.541495
							259.4	1.2198	1.0596	0.732697	0.443536	0.257342								259.4	1.3093	1.08694	0.737681	0.48089	0.248017								259.4	1.57993	1.33807	0.983911	0.657997	0.396569								259.4	1.05007	0.828779	0.541733
							259.6	1.22024	1.06019	0.732997	0.444246	0.257193								259.6	1.31043	1.08817	0.739117	0.48195	0.249342								259.6	1.58017	1.33811	0.984522	0.657857	0.396602								259.6	1.05026	0.828595	0.54193
							259.8	1.22071	1.06074	0.733148	0.444797	0.256986								259.8	1.31165	1.08956	0.740496	0.482947	0.250877								259.8	1.58007	1.3381	0.984867	0.65754	0.396592								259.8	1.05054	0.828578	0.542367
							260	1.22102	1.06121	0.732903	0.445048	0.256647								260	1.31277	1.09081	0.741807	0.483952	0.252322								260	1.57972	1.33807	0.984952	0.65701	0.396515								260	1.05091	0.828759	0.543107
							260.2	1.22103	1.06154	0.732265	0.444823	0.256232								260.2	1.31384	1.09201	0.742739	0.485036	0.253466								260.2	1.57928	1.33801	0.984866	0.656526	0.396411								260.2	1.05122	0.828897	0.544007
							260.4	1.22083	1.06185	0.731121	0.444384	0.255857								260.4	1.31487	1.09325	0.74336	0.486271	0.254382								260.4	1.57889	1.33784	0.98461	0.6561	0.396253								260.4	1.0514	0.828926	0.544767
							260.6	1.2206	1.06213	0.729809	0.443726	0.255666								260.6	1.31568	1.09457	0.743591	0.487415	0.255004								260.6	1.57845	1.33756	0.984224	0.655794	0.395828								260.6	1.05129	0.828711	0.545149
							260.8	1.22061	1.06243	0.728737	0.44321	0.255702								260.8	1.31622	1.09567	0.74363	0.488582	0.255321								260.8	1.57809	1.33734	0.98406	0.655698	0.395293								260.8	1.05095	0.828332	0.545367
							261	1.22077	1.06263	0.727853	0.442696	0.255845								261	1.31662	1.09647	0.743553	0.489743	0.255551								261	1.57799	1.3373	0.984175	0.655881	0.394967								261	1.05043	0.82777	0.545417
							261.2	1.22103	1.06277	0.727086	0.442192	0.256005								261.2	1.31697	1.09681	0.743635	0.490777	0.255844								261.2	1.57817	1.3375	0.984601	0.656315	0.395017								261.2	1.05007	0.827269	0.54554
							261.4	1.22117	1.0629	0.72661	0.441496	0.256033								261.4	1.31731	1.09685	0.743723	0.491517	0.256135								261.4	1.57844	1.33789	0.985137	0.656798	0.395311								261.4	1.05006	0.827051	0.545851
							261.6	1.221	1.06316	0.726455	0.44078	0.255843								261.6	1.31758	1.09657	0.743811	0.491966	0.256272								261.6	1.57885	1.33839	0.985787	0.657292	0.395926								261.6	1.05061	0.827216	0.546419
							261.8	1.22057	1.06365	0.726502	0.440246	0.255698								261.8	1.31757	1.09598	0.743672	0.491927	0.256117								261.8	1.57931	1.33868	0.986236	0.657621	0.396675								261.8	1.05164	0.827517	0.54689
							262	1.22007	1.06449	0.726813	0.44012	0.255846								262	1.31735	1.09508	0.743389	0.49143	0.255585								262	1.57982	1.33872	0.986331	0.657822	0.397461								262	1.05285	0.827796	0.546996
							262.2	1.21969	1.06555	0.72754	0.440516	0.256366								262.2	1.31711	1.09414	0.743018	0.490774	0.254818								262.2	1.58023	1.3386	0.986312	0.65799	0.398144								262.2	1.05409	0.828101	0.546757
							262.4	1.21964	1.06668	0.728573	0.441557	0.257279								262.4	1.31688	1.09328	0.742671	0.490189	0.254151								262.4	1.58061	1.33851	0.986368	0.658366	0.398759								262.4	1.05533	0.828463	0.546336
							262.6	1.22008	1.06785	0.729777	0.443169	0.258581								262.6	1.3166	1.0925	0.742289	0.489702	0.25363								262.6	1.58086	1.33856	0.986361	0.659026	0.399294								262.6	1.05647	0.829111	0.546044
							262.8	1.22084	1.06883	0.731006	0.445112	0.259835								262.8	1.31632	1.09203	0.741969	0.489369	0.253246								262.8	1.58117	1.33915	0.986407	0.660171	0.399989								262.8	1.0573	0.830058	0.545829
							263	1.22164	1.06935	0.732205	0.447035	0.260725								263	1.31622	1.09208	0.741768	0.489164	0.252895								263	1.5813	1.34019	0.986562	0.661582	0.400777								263	1.05784	0.831441	0.545834
							263.2	1.22235	1.06943	0.73318	0.448733	0.26125								263.2	1.31615	1.09245	0.741643	0.488919	0.25246								263.2	1.58131	1.34136	0.986502	0.662868	0.40163								263.2	1.05822	0.833243	0.545945
							263.4	1.22275	1.06918	0.73372	0.449804	0.261373								263.4	1.31623	1.09287	0.741591	0.488707	0.251842								263.4	1.58141	1.34257	0.986303	0.663924	0.40244								263.4	1.05831	0.835213	0.546112
							263.6	1.22278	1.06858	0.733842	0.450301	0.261204								263.6	1.31646	1.09317	0.741798	0.488761	0.251217								263.6	1.58162	1.34359	0.986245	0.664767	0.403076								263.6	1.05806	0.836886	0.546125
							263.8	1.22257	1.06777	0.733599	0.450098	0.260908								263.8	1.31703	1.0935	0.742121	0.489076	0.250926								263.8	1.58176	1.34417	0.98645	0.665545	0.403455								263.8	1.05744	0.837984	0.546025
							264	1.22242	1.06691	0.733229	0.449471	0.260695								264	1.31763	1.09375	0.742535	0.489576	0.251038								264	1.58195	1.34423	0.986814	0.66633	0.403606								264	1.05683	0.838802	0.54607
							264.2	1.22236	1.06617	0.732905	0.448432	0.260513								264.2	1.31826	1.09395	0.742972	0.49013	0.251524								264.2	1.58233	1.34417	0.987457	0.667293	0.403608								264.2	1.05617	0.839388	0.546335
							264.4	1.22241	1.06552	0.732858	0.447306	0.260436								264.4	1.31866	1.09394	0.743469	0.490693	0.25212								264.4	1.58281	1.34419	0.988336	0.668242	0.403608								264.4	1.05555	0.839857	0.546816
							264.6	1.22247	1.06496	0.733018	0.446047	0.260355								264.6	1.31908	1.09386	0.744077	0.491049	0.252761								264.6	1.58352	1.34445	0.989338	0.669086	0.403892								264.6	1.05508	0.840091	0.547315
							264.8	1.22249	1.06461	0.73351	0.444895	0.260251								264.8	1.31943	1.0937	0.744969	0.491265	0.253321								264.8	1.58437	1.34467	0.990137	0.669423	0.404259								264.8	1.0551	0.840371	0.54781
							265	1.22241	1.06457	0.734231	0.44379	0.260102								265	1.31982	1.09365	0.745973	0.491448	0.253757								265	1.58527	1.34479	0.990861	0.669272	0.40464								265	1.0554	0.840381	0.548067
							265.2	1.22222	1.06485	0.735123	0.443043	0.260116								265.2	1.32008	1.09372	0.746896	0.491633	0.254004								265.2	1.58614	1.3446	0.991494	0.668773	0.404912								265.2	1.05591	0.840017	0.547958
							265.4	1.22206	1.06552	0.736078	0.442742	0.260505								265.4	1.32033	1.094	0.747611	0.49169	0.254208								265.4	1.58685	1.34395	0.991947	0.668155	0.404959								265.4	1.05642	0.839082	0.547446
							265.6	1.22204	1.06649	0.737038	0.442884	0.261188								265.6	1.32058	1.09441	0.748044	0.491684	0.2544								265.6	1.58716	1.34292	0.992224	0.667458	0.404731								265.6	1.05697	0.837845	0.546813
							265.8	1.22212	1.06769	0.737766	0.443189	0.261961								265.8	1.32084	1.0947	0.748133	0.491614	0.254553								265.8	1.58703	1.34162	0.992555	0.666919	0.404472								265.8	1.0575	0.836373	0.54643
							266	1.22237	1.06901	0.738186	0.443719	0.262796								266	1.32102	1.0948	0.747962	0.491441	0.25484								266	1.58659	1.34048	0.993017	0.666811	0.404305								266	1.05802	0.83497	0.546444
							266.2	1.22288	1.0703	0.738444	0.444396	0.263537								266.2	1.32111	1.09486	0.747598	0.491225	0.255094								266.2	1.58593	1.33975	0.993511	0.667171	0.404373								266.2	1.05838	0.833898	0.546746
							266.4	1.22357	1.07127	0.738639	0.445188	0.264028								266.4	1.32122	1.09514	0.747262	0.491042	0.255344								266.4	1.58531	1.33972	0.994232	0.667998	0.404806								266.4	1.05867	0.833293	0.547135
							266.6	1.22418	1.07191	0.73878	0.445916	0.264295								266.6	1.32139	1.09576	0.747041	0.490956	0.255519								266.6	1.58477	1.34019	0.995209	0.669193	0.405569								266.6	1.05877	0.833167	0.547534
							266.8	1.22472	1.07219	0.738954	0.446769	0.264561								266.8	1.32167	1.09664	0.74702	0.491023	0.255714								266.8	1.58459	1.34118	0.996606	0.670756	0.406653								266.8	1.05878	0.833429	0.547896
							267	1.22513	1.07224	0.739265	0.447631	0.264784								267	1.32218	1.09768	0.747122	0.49139	0.255888								267	1.58488	1.34247	0.998431	0.672492	0.407916								267	1.05881	0.833943	0.548219
							267.2	1.2253	1.07217	0.73954	0.44832	0.264926								267.2	1.32293	1.09864	0.747564	0.49201	0.256273								267.2	1.58529	1.34371	1.00055	0.674134	0.409171								267.2	1.05906	0.834528	0.5488
							267.4	1.22538	1.07217	0.739593	0.448628	0.264885								267.4	1.32396	1.09958	0.748273	0.49273	0.25683								267.4	1.58554	1.34472	1.00267	0.675553	0.410319								267.4	1.05958	0.835437	0.549845
							267.6	1.22555	1.07218	0.73952	0.448693	0.264683								267.6	1.32514	1.10053	0.74927	0.493557	0.257443								267.6	1.58578	1.3457	1.00446	0.676608	0.411291								267.6	1.06043	0.836789	0.551338
							267.8	1.22575	1.07226	0.739434	0.448591	0.264407								267.8	1.32622	1.10165	0.750419	0.494391	0.257923								267.8	1.58607	1.34691	1.00589	0.67731	0.412081								267.8	1.06139	0.838425	0.552909
							268	1.22594	1.07235	0.739518	0.448552	0.264216								268	1.32703	1.10276	0.751874	0.495169	0.258129								268	1.58621	1.34829	1.00672	0.677512	0.412623								268	1.06236	0.840205	0.554355
							268.2	1.22613	1.07243	0.739843	0.44865	0.264178								268.2	1.32771	1.10388	0.753462	0.495865	0.258137								268.2	1.58656	1.34982	1.0072	0.677455	0.413008								268.2	1.06317	0.841913	0.55538
							268.4	1.22627	1.07247	0.740442	0.448949	0.264328								268.4	1.32819	1.10479	0.755125	0.496748	0.258038								268.4	1.58702	1.35109	1.0071	0.676913	0.412975								268.4	1.06372	0.843385	0.55591
							268.6	1.22638	1.07247	0.741106	0.449392	0.264747								268.6	1.32855	1.10555	0.756603	0.497774	0.257993								268.6	1.58757	1.35212	1.00666	0.676152	0.412577								268.6	1.06393	0.844397	0.55607
							268.8	1.22648	1.07241	0.741729	0.44985	0.265316								268.8	1.32901	1.10608	0.757952	0.498859	0.258073								268.8	1.58801	1.35261	1.00552	0.675082	0.411687								268.8	1.06379	0.845024	0.555992
							269	1.22663	1.07228	0.741968	0.450082	0.265821								269	1.32953	1.10635	0.758855	0.499829	0.258337								269	1.58849	1.35263	1.00397	0.674036	0.410559								269	1.06327	0.845032	0.555772
							269.2	1.22679	1.07203	0.741839	0.450073	0.265972								269.2	1.33003	1.10634	0.759341	0.500625	0.258657								269.2	1.58883	1.35232	1.00207	0.67291	0.409324								269.2	1.0627	0.844767	0.555594
							269.4	1.22691	1.07183	0.741471	0.449875	0.265801								269.4	1.33042	1.10607	0.759343	0.500955	0.258938								269.4	1.58917	1.35214	1.00031	0.672079	0.40834								269.4	1.06217	0.844229	0.555524
							269.6	1.22704	1.07181	0.741123	0.449662	0.265346								269.6	1.33059	1.10559	0.759049	0.500791	0.259206								269.6	1.58939	1.35222	0.998843	0.671566	0.407651								269.6	1.06185	0.843832	0.555538
							269.8	1.22726	1.07191	0.740886	0.449412	0.264725								269.8	1.33036	1.10508	0.758404	0.500296	0.259445								269.8	1.58962	1.35263	0.997901	0.671622	0.407377								269.8	1.06197	0.843627	0.555663
							270	1.22751	1.07226	0.740836	0.449196	0.264183								270	1.32996	1.1048	0.757753	0.499681	0.259738								270	1.58982	1.35325	0.997485	0.672166	0.407464								270	1.06272	0.843833	0.55599
							270.2	1.22775	1.07293	0.740965	0.449128	0.264096								270.2	1.32938	1.10472	0.757038	0.498954	0.25983								270.2	1.58997	1.35407	0.997583	0.673209	0.407915								270.2	1.06376	0.844181	0.556448
							270.4	1.22798	1.07385	0.74127	0.449447	0.264578								270.4	1.32884	1.10479	0.756343	0.498332	0.259734								270.4	1.59016	1.35488	0.998046	0.674457	0.408571								270.4	1.06506	0.844684	0.557112
							270.6	1.22818	1.07502	0.74178	0.450013	0.265463								270.6	1.32818	1.10489	0.755523	0.497861	0.259306								270.6	1.59052	1.35555	0.998774	0.675776	0.409318								270.6	1.06659	0.845104	0.557895
							270.8	1.22834	1.07645	0.742163	0.450694	0.266441								270.8	1.32756	1.10501	0.754863	0.497403	0.258732								270.8	1.59083	1.35589	0.999556	0.676818	0.409993								270.8	1.06812	0.845453	0.558858
							271	1.22859	1.07797	0.74238	0.45147	0.267375								271	1.32701	1.10523	0.754319	0.496916	0.258017								271	1.59107	1.35597	1.00022	0.677446	0.410529								271	1.06949	0.845832	0.559904
							271.2	1.22897	1.07945	0.742484	0.452337	0.268218								271.2	1.3266	1.10566	0.754075	0.496511	0.257533								271.2	1.59138	1.35595	1.00071	0.677632	0.410887								271.2	1.07069	0.846192	0.560999
							271.4	1.22956	1.08082	0.742677	0.453214	0.26906								271.4	1.32609	1.10604	0.753953	0.496009	0.257157								271.4	1.59163	1.35588	1.00132	0.677693	0.411243								271.4	1.07159	0.846453	0.561868
							271.6	1.23033	1.08188	0.742932	0.454162	0.269926								271.6	1.32558	1.10612	0.754042	0.495314	0.256882								271.6	1.59183	1.35586	1.00199	0.677765	0.411671								271.6	1.07199	0.846526	0.562471
							271.8	1.23135	1.0825	0.743364	0.455298	0.270971								271.8	1.32514	1.10586	0.754237	0.494664	0.256786								271.8	1.59212	1.35586	1.00283	0.67801	0.412273								271.8	1.07179	0.846298	0.562548
							272	1.23256	1.08267	0.743943	0.456557	0.272079								272	1.32481	1.10531	0.754584	0.494157	0.256915								272	1.59242	1.35583	1.00364	0.678389	0.412923								272	1.07105	0.845839	0.562261
							272.2	1.23379	1.08238	0.74456	0.457813	0.273004								272.2	1.32477	1.10472	0.755037	0.493826	0.257284								272.2	1.59257	1.3557	1.00426	0.678909	0.413584								272.2	1.06989	0.845417	0.561704
							272.4	1.23492	1.08169	0.744995	0.458881	0.273447								272.4	1.32511	1.10435	0.755887	0.493696	0.258009								272.4	1.59276	1.35548	1.00448	0.679456	0.414151								272.4	1.06849	0.844983	0.560928
							272.6	1.2359	1.08079	0.745014	0.459671	0.273381								272.6	1.32574	1.1045	0.756999	0.493913	0.259189								272.6	1.59292	1.35514	1.00465	0.680093	0.414664								272.6	1.067	0.844643	0.559994
							272.8	1.23659	1.07979	0.74484	0.460229	0.272841								272.8	1.32658	1.10504	0.758309	0.494367	0.260593								272.8	1.59306	1.35503	1.00485	0.680837	0.415143								272.8	1.06574	0.844739	0.559197
							273	1.23673	1.07889	0.744647	0.46051	0.272036								273	1.32758	1.10579	0.759565	0.494919	0.262034								273	1.59307	1.35528	1.00524	0.681726	0.41578								273	1.06476	0.845109	0.558516
							273.2	1.23659	1.07816	0.744564	0.460479	0.271212								273.2	1.32857	1.1065	0.76078	0.49562	0.263368								273.2	1.59301	1.35562	1.00587	0.682664	0.416568								273.2	1.06412	0.845543	0.557861
							273.4	1.23622	1.0777	0.744581	0.460203	0.270651								273.4	1.32947	1.10723	0.761798	0.496605	0.264564								273.4	1.59283	1.35585	1.00678	0.683665	0.417337								273.4	1.06388	0.845989	0.557284
							273.6	1.23584	1.07753	0.744826	0.459914	0.270617								273.6	1.33043	1.10796	0.76273	0.497722	0.265436								273.6	1.59262	1.35595	1.00759	0.684576	0.417905								273.6	1.06389	0.846445	0.556924
							273.8	1.23529	1.07752	0.745293	0.459775	0.271098								273.8	1.33146	1.10881	0.763448	0.498846	0.265891								273.8	1.59246	1.35591	1.0081	0.685262	0.418175								273.8	1.06394	0.846777	0.556821
							274	1.23473	1.07749	0.745877	0.459862	0.271778								274	1.33246	1.10984	0.763955	0.499975	0.266106								274	1.59245	1.35568	1.00829	0.685629	0.41802								274	1.06396	0.847104	0.557035
							274.2	1.23406	1.07739	0.746479	0.460114	0.272374								274.2	1.33322	1.11089	0.764178	0.500907	0.266147								274.2	1.59274	1.35556	1.00837	0.685816	0.417478								274.2	1.06401	0.847466	0.557607
							274.4	1.23341	1.0772	0.747001	0.460421	0.272685								274.4	1.33388	1.11193	0.764181	0.501563	0.266238								274.4	1.59303	1.35545	1.00825	0.685676	0.41663								274.4	1.06401	0.847947	0.55858
							274.6	1.23264	1.07688	0.747478	0.460692	0.272625								274.6	1.33444	1.1127	0.763945	0.502003	0.266388								274.6	1.59325	1.35533	1.00806	0.685269	0.415739								274.6	1.06431	0.848632	0.559859
							274.8	1.23207	1.07673	0.747939	0.460834	0.27223								274.8	1.33476	1.11297	0.763519	0.502112	0.266623								274.8	1.5933	1.35518	1.00812	0.684744	0.415106								274.8	1.06487	0.849484	0.561231
							275	1.23175	1.07671	0.748487	0.460899	0.271713								275	1.33473	1.1126	0.763036	0.501856	0.266678								275	1.59327	1.3552	1.00869	0.684385	0.414997								275	1.06561	0.850408	0.562486
							275.2	1.23173	1.07679	0.749155	0.460973	0.271302								275.2	1.33459	1.11186	0.762696	0.501389	0.266558								275.2	1.59325	1.35547	1.00964	0.684169	0.415345								275.2	1.06642	0.851371	0.563716
							275.4	1.23192	1.07693	0.749948	0.461096	0.27096								275.4	1.33439	1.11105	0.762619	0.501002	0.266244								275.4	1.59332	1.35606	1.01089	0.68409	0.416063								275.4	1.0673	0.852385	0.564858
							275.6	1.23222	1.07719	0.7509	0.461147	0.270522								275.6	1.33411	1.11056	0.762712	0.500647	0.265977								275.6	1.59353	1.35694	1.01218	0.684172	0.416934								275.6	1.06821	0.853438	0.565908
							275.8	1.23247	1.07756	0.751828	0.461084	0.269973								275.8	1.33396	1.11057	0.76319	0.500507	0.26592								275.8	1.59393	1.35808	1.01344	0.68441	0.417794								275.8	1.06918	0.85445	0.566797
							276	1.23277	1.07813	0.75252	0.460849	0.269435								276	1.33392	1.11115	0.763963	0.500593	0.26617								276	1.59464	1.3594	1.01462	0.68477	0.418527								276	1.07025	0.855371	0.567562
							276.2	1.23308	1.07892	0.752794	0.460557	0.268953								276.2	1.334	1.1121	0.764734	0.500961	0.26657								276.2	1.59536	1.36059	1.01567	0.685204	0.419197								276.2	1.07128	0.856214	0.568175
							276.4	1.23337	1.07984	0.752864	0.460276	0.26859								276.4	1.33404	1.11296	0.765323	0.501356	0.266809								276.4	1.59623	1.36186	1.01653	0.685904	0.420117								276.4	1.07228	0.856978	0.568637
							276.6	1.23371	1.08088	0.752674	0.460031	0.268442								276.6	1.33418	1.11351	0.765759	0.501808	0.266729								276.6	1.59707	1.3632	1.01724	0.68672	0.421289								276.6	1.0731	0.857368	0.568778
							276.8	1.23428	1.08192	0.752341	0.459774	0.268557								276.8	1.3342	1.11375	0.766045	0.502435	0.266337								276.8	1.59787	1.36435	1.01756	0.687518	0.422505								276.8	1.07375	0.857439	0.568595
							277	1.23484	1.08298	0.751844	0.459577	0.268792								277	1.33426	1.11384	0.766188	0.503184	0.265753								277	1.59846	1.3651	1.01734	0.688134	0.423464								277	1.07423	0.857251	0.568234
							277.2	1.23543	1.08398	0.751404	0.459421	0.269181								277.2	1.33427	1.11396	0.766305	0.503894	0.265113								277.2	1.59898	1.36565	1.01663	0.688703	0.424017								277.2	1.0746	0.856921	0.567867
							277.4	1.23586	1.08486	0.751048	0.459289	0.269606								277.4	1.33435	1.11429	0.766338	0.50447	0.264623								277.4	1.59932	1.36594	1.0157	0.689125	0.424056								277.4	1.0748	0.856491	0.567464
							277.6	1.2363	1.08548	0.75089	0.459289	0.27006								277.6	1.33436	1.11479	0.766295	0.504899	0.264363								277.6	1.59941	1.366	1.01478	0.689563	0.42358								277.6	1.07485	0.855998	0.567033
							277.8	1.23651	1.08591	0.750856	0.459428	0.270518								277.8	1.3343	1.11529	0.766125	0.505159	0.264292								277.8	1.59928	1.36603	1.01421	0.690123	0.422804								277.8	1.07479	0.855324	0.566609
							278	1.23666	1.08621	0.751137	0.459685	0.271043								278	1.33415	1.11583	0.765902	0.505433	0.264421								278	1.59891	1.36598	1.01405	0.690798	0.421966								278	1.07475	0.854689	0.566268
							278.2	1.23654	1.08639	0.751535	0.45995	0.271418								278.2	1.3339	1.11618	0.765742	0.505732	0.26469								278.2	1.59838	1.36584	1.01425	0.691516	0.421396								278.2	1.07477	0.854253	0.565916
							278.4	1.23634	1.08655	0.752005	0.460211	0.271732								278.4	1.33354	1.11639	0.765863	0.506014	0.265062								278.4	1.59786	1.36562	1.01477	0.692176	0.421172								278.4	1.07483	0.854014	0.565678
							278.6	1.23589	1.08666	0.752458	0.460354	0.272022								278.6	1.33327	1.11652	0.766575	0.506451	0.265583								278.6	1.59757	1.36543	1.01553	0.692741	0.421329								278.6	1.07482	0.853916	0.565563
							278.8	1.23543	1.08671	0.753138	0.460386	0.27238								278.8	1.33331	1.11675	0.767636	0.507011	0.266285								278.8	1.59748	1.36521	1.01637	0.693019	0.421555								278.8	1.07474	0.854054	0.5657
							279	1.23487	1.0866	0.753948	0.460337	0.272752								279	1.33353	1.11697	0.768814	0.50769	0.267159								279	1.59748	1.36504	1.01711	0.693087	0.421784								279	1.07457	0.854175	0.56585
							279.2	1.23449	1.08649	0.754946	0.460358	0.273333								279.2	1.33402	1.11741	0.769892	0.508519	0.268305								279.2	1.59772	1.36493	1.01777	0.693031	0.421907								279.2	1.07447	0.854275	0.566033
							279.4	1.23435	1.0864	0.75594	0.460504	0.274054								279.4	1.33478	1.11799	0.770876	0.509585	0.269583								279.4	1.59816	1.36496	1.01838	0.693052	0.42195								279.4	1.07443	0.854356	0.56629
							279.6	1.23455	1.0863	0.756978	0.460893	0.27479								279.6	1.33571	1.11878	0.771334	0.510612	0.270759								279.6	1.59883	1.3651	1.01897	0.693176	0.422032								279.6	1.07453	0.854656	0.566841
							279.8	1.23504	1.08612	0.757859	0.461648	0.275417								279.8	1.3366	1.11951	0.771403	0.511524	0.27165								279.8	1.59954	1.36534	1.01947	0.693529	0.422431								279.8	1.07476	0.855134	0.567671
							280	1.23589	1.08583	0.758593	0.462618	0.275934								280	1.3375	1.12011	0.771439	0.512219	0.272236								280	1.60033	1.36571	1.02003	0.694065	0.423228								280	1.07512	0.855997	0.568747
							280.2	1.23711	1.08548	0.759133	0.46372	0.276301								280.2	1.33836	1.12043	0.771556	0.512726	0.272513								280.2	1.60102	1.36615	1.02046	0.694511	0.424145								280.2	1.07558	0.857093	0.569968
							280.4	1.23842	1.08513	0.7596	0.464887	0.27651								280.4	1.33922	1.12061	0.771728	0.51312	0.272649								280.4	1.60155	1.36638	1.02049	0.694619	0.424922								280.4	1.07615	0.858391	0.57111
							280.6	1.23966	1.08496	0.759882	0.466154	0.276781								280.6	1.34012	1.12062	0.772171	0.51352	0.272824								280.6	1.60189	1.36646	1.02028	0.694481	0.425497								280.6	1.07668	0.859653	0.572133
							280.8	1.24066	1.0849	0.760059	0.467366	0.277246								280.8	1.34093	1.1206	0.772902	0.514013	0.273099								280.8	1.60219	1.36652	1.02017	0.69433	0.425926								280.8	1.07709	0.860849	0.572936
							281	1.24129	1.08496	0.760177	0.468559	0.277806								281	1.3417	1.12049	0.773707	0.514524	0.273438								281	1.60245	1.36672	1.02018	0.694225	0.426213								281	1.07727	0.861676	0.573449
							281.2	1.24147	1.08509	0.760161	0.469683	0.27822								281.2	1.34222	1.12043	0.774531	0.515026	0.273625								281.2	1.60272	1.36717	1.02051	0.694342	0.42646								281.2	1.0772	0.862097	0.573673
							281.4	1.2412	1.08529	0.759854	0.470595	0.278458								281.4	1.34247	1.12013	0.775328	0.515436	0.273597								281.4	1.60306	1.36802	1.0213	0.694851	0.426746								281.4	1.07679	0.862077	0.573726
							281.6	1.24064	1.0854	0.759424	0.471123	0.278422								281.6	1.34246	1.11976	0.776099	0.515739	0.273363								281.6	1.60347	1.36917	1.02218	0.695589	0.427077								281.6	1.07625	0.861906	0.573582
							281.8	1.2399	1.08551	0.758889	0.471337	0.278198								281.8	1.34244	1.11928	0.776863	0.51582	0.273013								281.8	1.60386	1.3705	1.02279	0.696478	0.4274								281.8	1.07564	0.861496	0.573141
							282	1.23932	1.0858	0.758512	0.471433	0.277974								282	1.34257	1.11878	0.777731	0.515687	0.272545								282	1.60421	1.37179	1.0231	0.697345	0.427665								282	1.07506	0.860972	0.572478
							282.2	1.23894	1.08626	0.758489	0.471457	0.278114								282.2	1.34297	1.11821	0.7787	0.515298	0.272227								282.2	1.60457	1.37296	1.02326	0.698205	0.427975								282.2	1.0744	0.860247	0.571615
							282.4	1.23898	1.08686	0.75895	0.471589	0.278724								282.4	1.34351	1.1178	0.779403	0.514652	0.272025								282.4	1.6048	1.37383	1.0232	0.698853	0.428206								282.4	1.074	0.859608	0.570911
							282.6	1.23932	1.08763	0.759494	0.471827	0.279699								282.6	1.34396	1.11767	0.779845	0.513971	0.271974								282.6	1.60486	1.37436	1.02312	0.69936	0.428379								282.6	1.07393	0.859105	0.57033
							282.8	1.23995	1.08863	0.759984	0.472135	0.280764								282.8	1.34429	1.11808	0.780028	0.513417	0.27193								282.8	1.6049	1.37444	1.02302	0.699616	0.428475								282.8	1.07432	0.859071	0.570137
							283	1.24071	1.08962	0.760332	0.472442	0.28172								283	1.34438	1.11897	0.779914	0.513073	0.271918								283	1.60486	1.37422	1.02295	0.699744	0.428536								283	1.07513	0.859483	0.570381
							283.2	1.24174	1.09057	0.760669	0.472935	0.282568								283.2	1.34431	1.12016	0.779403	0.512837	0.271789								283.2	1.60485	1.37386	1.02305	0.699811	0.428642								283.2	1.07653	0.860495	0.571193
							283.4	1.24306	1.09144	0.760974	0.473554	0.283339								283.4	1.34404	1.12149	0.77877	0.51276	0.271615								283.4	1.60482	1.37338	1.02342	0.69993	0.428867								283.4	1.07833	0.861845	0.572269
							283.6	1.24455	1.09226	0.761476	0.474294	0.284118								283.6	1.34376	1.12285	0.778047	0.512624	0.271428								283.6	1.6049	1.37286	1.02399	0.700009	0.429098								283.6	1.08027	0.863355	0.57333
							283.8	1.24604	1.09299	0.76225	0.475127	0.284863								283.8	1.34333	1.12406	0.777172	0.512342	0.271378								283.8	1.6051	1.37238	1.02468	0.699995	0.42926								283.8	1.08207	0.864782	0.574246
							284	1.24733	1.09362	0.763111	0.475965	0.285603								284	1.34298	1.12529	0.776202	0.511949	0.271486								284	1.60558	1.37194	1.02564	0.700001	0.429439								284	1.08351	0.866127	0.575071
							284.2	1.24805	1.09401	0.763804	0.476438	0.286141								284.2	1.34254	1.12644	0.775384	0.511709	0.271712								284.2	1.60612	1.37156	1.02679	0.700166	0.429791								284.2	1.08422	0.867184	0.575785
							284.4	1.24813	1.094	0.764172	0.476332	0.286301								284.4	1.34211	1.12746	0.774695	0.511681	0.27198								284.4	1.60685	1.37141	1.02821	0.700603	0.430476								284.4	1.08424	0.867839	0.576141
							284.6	1.24767	1.09368	0.764105	0.475582	0.285793								284.6	1.34157	1.12802	0.773922	0.511853	0.272102								284.6	1.60756	1.37159	1.02981	0.701196	0.431481								284.6	1.08365	0.867964	0.576244
							284.8	1.24694	1.09312	0.763587	0.474382	0.284716								284.8	1.34105	1.12819	0.773085	0.512128	0.271866								284.8	1.60806	1.37208	1.03145	0.701923	0.432748								284.8	1.08273	0.867677	0.576193
							285	1.24615	1.09251	0.762957	0.472859	0.28325								285	1.34042	1.12775	0.772213	0.512379	0.271315								285	1.60836	1.37296	1.03284	0.702742	0.434082								285	1.08166	0.866935	0.575913
							285.2	1.24574	1.09199	0.762744	0.471465	0.281702								285.2	1.33991	1.12708	0.771426	0.512707	0.270702								285.2	1.60849	1.37407	1.03374	0.703548	0.435271								285.2	1.08069	0.866015	0.575272
							285.4	1.24582	1.09176	0.76315	0.470538	0.280447								285.4	1.33963	1.12635	0.770851	0.513169	0.270219								285.4	1.60859	1.37541	1.03419	0.704349	0.436236								285.4	1.07976	0.865002	0.574555
							285.6	1.2464	1.09171	0.764254	0.470362	0.279726								285.6	1.33967	1.12589	0.77079	0.51383	0.270011								285.6	1.60873	1.37675	1.03441	0.705138	0.436977								285.6	1.07891	0.864124	0.573955
							285.8	1.24713	1.09174	0.76571	0.470636	0.279558								285.8	1.33985	1.12562	0.771253	0.51454	0.270151								285.8	1.60914	1.37805	1.03482	0.70598	0.437535								285.8	1.07826	0.863501	0.573553
							286	1.24774	1.09192	0.767057	0.471257	0.279739								286	1.33998	1.12566	0.772171	0.515414	0.270491								286	1.60967	1.37904	1.03534	0.706745	0.437828								286	1.07795	0.86334	0.573334
							286.2	1.24797	1.09224	0.767788	0.4719	0.280005								286.2	1.34006	1.12585	0.773397	0.51632	0.270878								286.2	1.61025	1.37968	1.03593	0.707259	0.437813								286.2	1.07801	0.863625	0.573245
							286.4	1.2478	1.09267	0.76803	0.472626	0.280312								286.4	1.34003	1.1261	0.774825	0.517113	0.271137								286.4	1.61055	1.37992	1.03619	0.707307	0.437365								286.4	1.07844	0.864505	0.573428
							286.6	1.24735	1.09317	0.767937	0.473328	0.280673								286.6	1.33992	1.1263	0.776193	0.517718	0.271242								286.6	1.61065	1.38008	1.03616	0.707062	0.436558								286.6	1.07937	0.86594	0.573891
							286.8	1.24687	1.09379	0.767806	0.47417	0.281213								286.8	1.33993	1.12656	0.777436	0.518312	0.27133								286.8	1.61051	1.38023	1.03573	0.706683	0.435471								286.8	1.08058	0.867635	0.574538
							287	1.24636	1.0944	0.76781	0.474938	0.28191								287	1.34014	1.12706	0.778458	0.518798	0.271454								287	1.61023	1.38038	1.03513	0.706282	0.434177								287	1.08186	0.869307	0.575244
							287.2	1.24585	1.095	0.768134	0.475734	0.282819								287.2	1.34058	1.12777	0.779175	0.51917	0.271686								287.2	1.60998	1.38062	1.03438	0.705974	0.432801								287.2	1.08285	0.870677	0.575871
							287.4	1.24548	1.09545	0.768692	0.476384	0.283755								287.4	1.34116	1.12863	0.779656	0.519416	0.272031								287.4	1.60988	1.38088	1.03383	0.705916	0.431573								287.4	1.0833	0.871683	0.576233
							287.6	1.24526	1.0956	0.769363	0.476756	0.284735								287.6	1.34193	1.12954	0.78007	0.519585	0.272459								287.6	1.60981	1.38121	1.03355	0.706102	0.43061								287.6	1.08325	0.872348	0.57642
							287.8	1.24513	1.09545	0.770051	0.476696	0.285564								287.8	1.34271	1.13039	0.780608	0.519711	0.272753								287.8	1.60969	1.38159	1.03349	0.706399	0.429942								287.8	1.08262	0.872762	0.576272
							288	1.24528	1.09498	0.770657	0.476389	0.286335								288	1.34367	1.13109	0.78131	0.519965	0.273025								288	1.6096	1.38206	1.03365	0.706712	0.429676								288	1.08179	0.872969	0.575925
							288.2	1.24563	1.09438	0.7711	0.475883	0.286867								288.2	1.34462	1.13151	0.782042	0.520286	0.273244								288.2	1.60939	1.38249	1.03381	0.706893	0.429744								288.2	1.08108	0.872999	0.57568
							288.4	1.24605	1.09388	0.771473	0.475409	0.287142								288.4	1.34555	1.13169	0.782793	0.520674	0.273551								288.4	1.60908	1.38293	1.03383	0.70701	0.430155								288.4	1.08085	0.872907	0.57568
							288.6	1.24663	1.09371	0.772012	0.475134	0.287114								288.6	1.34628	1.13167	0.783596	0.521244	0.273987								288.6	1.6089	1.38339	1.03376	0.707223	0.430818								288.6	1.08097	0.872696	0.575799
							288.8	1.24744	1.0938	0.77286	0.475288	0.287055								288.8	1.34696	1.13169	0.784393	0.522257	0.274805								288.8	1.60899	1.38371	1.03369	0.707642	0.431718								288.8	1.08149	0.872508	0.57611
							289	1.24824	1.09417	0.773783	0.47572	0.286973								289	1.34754	1.1316	0.785142	0.523519	0.275878								289	1.6093	1.38396	1.03361	0.708291	0.432861								289	1.08226	0.872389	0.576728
							289.2	1.2489	1.09467	0.774539	0.476393	0.286998								289.2	1.34802	1.13146	0.786024	0.524874	0.277062								289.2	1.60969	1.38407	1.03365	0.709129	0.434149								289.2	1.08322	0.872402	0.57745
							289.4	1.24918	1.09528	0.774841	0.47701	0.287097								289.4	1.34826	1.13113	0.786911	0.526247	0.278107								289.4	1.61012	1.38395	1.03395	0.70995	0.435392								289.4	1.08428	0.872385	0.578087
							289.6	1.2489	1.09592	0.77454	0.477553	0.287309								289.6	1.34821	1.13077	0.787566	0.527494	0.278944								289.6	1.61044	1.38333	1.03422	0.710574	0.43661								289.6	1.08537	0.872275	0.57847
							289.8	1.24812	1.0966	0.773651	0.477841	0.287348								289.8	1.34779	1.13018	0.787842	0.528237	0.279371								289.8	1.61048	1.38248	1.0343	0.71085	0.437742								289.8	1.08654	0.872264	0.578858
							290	1.24715	1.09727	0.772566	0.478071	0.287234								290	1.34692	1.12954	0.787707	0.528374	0.279377								290	1.61024	1.38161	1.0342	0.710802	0.438625								290	1.08757	0.872453	0.579299
							290.2	1.24617	1.0978	0.771417	0.478119	0.286902								290.2	1.34561	1.12893	0.787063	0.528025	0.279005								290.2	1.61002	1.38101	1.03412	0.710568	0.439286								290.2	1.08848	0.872798	0.579849
							290.4	1.24537	1.09821	0.770326	0.478126	0.286486								290.4	1.34418	1.12868	0.78607	0.527433	0.278445								290.4	1.60983	1.38061	1.03399	0.710339	0.439728								290.4	1.08915	0.873176	0.580498
							290.6	1.24493	1.0985	0.769389	0.478009	0.285917								290.6	1.34268	1.12865	0.784881	0.526568	0.277629								290.6	1.6099	1.38042	1.03403	0.710177	0.439942								290.6	1.08959	0.873604	0.581363
							290.8	1.24484	1.09871	0.768614	0.477917	0.285307								290.8	1.34127	1.12898	0.783557	0.525623	0.276778								290.8	1.61025	1.38039	1.03427	0.710114	0.439894								290.8	1.08957	0.873751	0.582143
							291	1.24527	1.09874	0.768035	0.477897	0.284824								291	1.33997	1.12956	0.782304	0.524674	0.275951								291	1.61088	1.38046	1.0348	0.710127	0.439619								291	1.0892	0.873606	0.582654
							291.2	1.24615	1.09864	0.767738	0.478022	0.284633								291.2	1.33894	1.13047	0.781393	0.523877	0.275314								291.2	1.61172	1.38057	1.03552	0.710255	0.439158								291.2	1.0886	0.873286	0.583052
							291.4	1.24739	1.09848	0.767731	0.478346	0.284593								291.4	1.33828	1.13175	0.781097	0.523293	0.274866								291.4	1.6128	1.38067	1.03641	0.710442	0.438575								291.4	1.08796	0.872894	0.583398
							291.6	1.24872	1.09839	0.767914	0.478835	0.284703								291.6	1.33838	1.13353	0.781629	0.523202	0.274904								291.6	1.61402	1.38086	1.0375	0.710716	0.438094								291.6	1.08744	0.872361	0.583713
							291.8	1.24999	1.09851	0.768308	0.479373	0.284905								291.8	1.33911	1.13554	0.782968	0.523586	0.275436								291.8	1.61516	1.38119	1.03854	0.711122	0.437923								291.8	1.08711	0.871704	0.584027
							292	1.25101	1.09893	0.768884	0.479891	0.285086								292	1.34035	1.13756	0.784945	0.52446	0.276374								292	1.61619	1.38177	1.0395	0.711812	0.438235								292	1.08708	0.871052	0.584349
							292.2	1.25185	1.09964	0.769636	0.480414	0.285214								292.2	1.34199	1.13943	0.787237	0.525747	0.277526								292.2	1.61697	1.38251	1.04015	0.712669	0.438831								292.2	1.08737	0.87047	0.584553
							292.4	1.25236	1.10067	0.770477	0.48082	0.285378								292.4	1.34379	1.14092	0.789529	0.527179	0.27882								292.4	1.61751	1.38346	1.04054	0.713614	0.439786								292.4	1.08822	0.870211	0.584648
							292.6	1.25263	1.10199	0.771346	0.481155	0.285686								292.6	1.34549	1.14176	0.791516	0.528516	0.280101								292.6	1.61757	1.38448	1.0406	0.714457	0.440885								292.6	1.08953	0.870301	0.58483
							292.8	1.25259	1.10349	0.772117	0.481461	0.286079								292.8	1.34699	1.14208	0.793106	0.529747	0.281248								292.8	1.61721	1.38531	1.04054	0.715119	0.441951								292.8	1.09116	0.87054	0.584985
							293	1.25227	1.10511	0.772811	0.481778	0.286516								293	1.34825	1.14196	0.794197	0.530982	0.28217								293	1.61654	1.38571	1.04047	0.715547	0.442864								293	1.09267	0.870746	0.584941
							293.2	1.25182	1.1065	0.773449	0.481977	0.286834								293.2	1.34917	1.14155	0.794815	0.532021	0.282847								293.2	1.61567	1.38575	1.04049	0.715879	0.443748								293.2	1.09395	0.871176	0.584609
							293.4	1.25149	1.10754	0.77417	0.482064	0.28695								293.4	1.34964	1.14089	0.794914	0.532756	0.283211								293.4	1.61466	1.38568	1.04062	0.716211	0.444437								293.4	1.09472	0.871788	0.584194
							293.6	1.25126	1.10802	0.774902	0.481998	0.286837								293.6	1.34973	1.14019	0.794522	0.533149	0.283329								293.6	1.61369	1.38578	1.0409	0.716706	0.444824								293.6	1.09488	0.872565	0.583647
							293.8	1.25128	1.10794	0.775641	0.481741	0.286705								293.8	1.34942	1.1394	0.793766	0.533109	0.283187								293.8	1.61284	1.38596	1.04117	0.717299	0.444901								293.8	1.09472	0.873547	0.583247
							294	1.2515	1.10746	0.776379	0.481257	0.286615								294	1.34892	1.13862	0.792696	0.532604	0.282852								294	1.61214	1.38608	1.04122	0.717937	0.444737								294	1.09465	0.874884	0.583223
							294.2	1.25183	1.10692	0.776938	0.480653	0.286544								294.2	1.34827	1.13785	0.791466	0.53176	0.282513								294.2	1.61166	1.38593	1.04116	0.718462	0.444262								294.2	1.09471	0.876348	0.58369
							294.4	1.25212	1.10638	0.777121	0.480065	0.286577								294.4	1.34771	1.13712	0.790164	0.530742	0.28226								294.4	1.61133	1.38537	1.04093	0.718789	0.443392								294.4	1.09475	0.877711	0.584243
							294.6	1.25267	1.10583	0.777068	0.479683	0.286849								294.6	1.34704	1.13638	0.789061	0.529633	0.281931								294.6	1.61134	1.38443	1.04059	0.718993	0.442323								294.6	1.09472	0.87876	0.584813
							294.8	1.25335	1.10529	0.777006	0.479573	0.287356								294.8	1.34649	1.13587	0.788388	0.528659	0.281614								294.8	1.61173	1.38334	1.04024	0.719153	0.44118								294.8	1.09438	0.879767	0.585246
							295	1.25414	1.10454	0.77691	0.479767	0.287971								295	1.34616	1.13585	0.788483	0.527921	0.281518								295	1.61243	1.38236	1.0401	0.719309	0.440131								295	1.09374	0.880595	0.585559
							295.2	1.25491	1.10366	0.77692	0.480241	0.288834								295.2	1.34619	1.1365	0.78936	0.52764	0.281659								295.2	1.61316	1.38171	1.04011	0.719523	0.439371								295.2	1.09273	0.881196	0.585499
							295.4	1.25571	1.10274	0.777233	0.480927	0.289989								295.4	1.34655	1.13753	0.790779	0.527677	0.281934								295.4	1.61383	1.38156	1.04015	0.71987	0.439132								295.4	1.09172	0.881494	0.585382
							295.6	1.25623	1.10203	0.777712	0.481726	0.291235								295.6	1.34729	1.13868	0.79236	0.527998	0.282318								295.6	1.61437	1.38181	1.04015	0.720175	0.439234								295.6	1.09086	0.881735	0.58521
							295.8	1.25654	1.10156	0.778199	0.48272	0.292385								295.8	1.34841	1.13977	0.793822	0.528431	0.282707								295.8	1.61481	1.38245	1.04027	0.720352	0.439609								295.8	1.09049	0.881787	0.585102
							296	1.25662	1.10159	0.778642	0.483877	0.293426								296	1.34964	1.14063	0.795018	0.528898	0.282998								296	1.61519	1.38336	1.04068	0.72047	0.440222								296	1.09054	0.881683	0.584987
							296.2	1.25659	1.10209	0.779125	0.485198	0.294356								296.2	1.35075	1.14107	0.795719	0.529271	0.283146								296.2	1.6156	1.38444	1.04156	0.720662	0.441053								296.2	1.09095	0.881311	0.585135
							296.4	1.25653	1.10291	0.779687	0.486543	0.294995								296.4	1.3516	1.14115	0.796005	0.52979	0.283186								296.4	1.61613	1.3855	1.04298	0.721034	0.442109								296.4	1.09131	0.880871	0.585242
							296.6	1.25672	1.10377	0.780424	0.487847	0.295451								296.6	1.35227	1.14111	0.796078	0.530536	0.283145								296.6	1.61665	1.38647	1.04477	0.72153	0.443352								296.6	1.09145	0.880541	0.585185
							296.8	1.25699	1.10445	0.781262	0.488983	0.29566								296.8	1.35283	1.1412	0.796166	0.531566	0.283185								296.8	1.61695	1.38725	1.04672	0.722092	0.444659								296.8	1.0914	0.880459	0.584931
							297	1.25727	1.10497	0.781998	0.489946	0.295625								297	1.35325	1.14139	0.796172	0.532719	0.283334								297	1.61689	1.3879	1.04848	0.722586	0.445772								297	1.09119	0.880431	0.584619
							297.2	1.25738	1.1053	0.782627	0.49061	0.295315								297.2	1.3533	1.14149	0.796411	0.532116	0.283442								297.2	1.61698	1.38765	1.0476	0.722243	0.445214								297.2	1.09154	0.880663	0.585138
							297.4	1.25729	1.10532	0.782356	0.490541	0.295553								297.4	1.35369	1.14175	0.796565	0.53267	0.283735								297.4	1.61689	1.38798	1.04842	0.722367	0.445718								297.4	1.09171	0.880943	0.585414
							297.6	1.25728	1.10566	0.782635	0.490979	0.295327								297.6	1.35402	1.14198	0.796626	0.533228	0.284063								297.6	1.61667	1.38822	1.04918	0.722465	0.446169								297.6	1.09193	0.881296	0.585759
							297.8	1.25723	1.10598	0.782836	0.491258	0.294947								297.8	1.35427	1.14218	0.796595	0.53379	0.284427								297.8	1.61634	1.38839	1.04989	0.722536	0.446568								297.8	1.09218	0.881724	0.586175
							298	1.25715	1.1063	0.782958	0.49138	0.294413								298	1.35444	1.14236	0.796472	0.534355	0.284827								298	1.61589	1.38848	1.05055	0.722581	0.446915								298	1.09248	0.882226	0.58666
							298.2	1.25704	1.1066	0.783002	0.491345	0.293725								298.2	1.35454	1.1425	0.796257	0.534925	0.285262								298.2	1.61532	1.38849	1.05114	0.7226	0.44721								298.2	1.09281	0.882803	0.587215
							298.4	1.25689	1.10688	0.782967	0.491151	0.292882								298.4	1.35457	1.14261	0.79595	0.535498	0.285734								298.4	1.61463	1.38842	1.05168	0.722592	0.447452								298.4	1.09318	0.883454	0.58784
							298.6	1.25671	1.10716	0.782854	0.4908	0.291885								298.6	1.35453	1.1427	0.795551	0.536076	0.28624								298.6	1.61382	1.38827	1.05217	0.722557	0.447642								298.6	1.0936	0.884179	0.588535
							298.8	1.2565	1.10742	0.782663	0.49029	0.290735								298.8	1.35441	1.14276	0.79506	0.536657	0.286783								298.8	1.6129	1.38804	1.0526	0.722497	0.447781								298.8	1.09405	0.884979	0.589299
							299	1.25625	1.10766	0.782393	0.489623	0.28943								299	1.35441	1.14276	0.79506	0.536657	0.286783								299	1.6129	1.38804	1.0526	0.722497	0.447781								299	1.09405	0.884979	0.589299
							299.2	1.25625	1.10766	0.782393	0.489623	0.28943								299.2	1.35514	1.14363	0.795551	0.537434	0.287962								299.2	1.61198	1.38714	1.05348	0.722664	0.447599								299.2	1.09133	0.884286	0.58986
							299.4	1.25634	1.1059	0.783439	0.488941	0.290611								299.4	1.35575	1.14438	0.795941	0.538059	0.289021								299.4	1.61123	1.38639	1.05431	0.722872	0.447486								299.4	1.08891	0.883653	0.59038
							299.6	1.25646	1.10432	0.78438	0.488291	0.291665								299.6	1.35626	1.14501	0.796231	0.538532	0.289958								299.6	1.61067	1.3858	1.0551	0.723121	0.447443								299.6	1.08677	0.883081	0.590859
							299.8	1.25662	1.10293	0.785217	0.487673	0.292592								299.8	1.35666	1.14551	0.796419	0.538853	0.290774								299.8	1.61028	1.38536	1.05584	0.72341	0.447469								299.8	1.08492	0.882569	0.591297
							300	1.25682	1.10173	0.78595	0.487087	0.293392								300	1.35695	1.14588	0.796506	0.539021	0.291468								300	1.61008	1.38508	1.05654	0.72374	0.447564								300	1.08336	0.882118	0.591695
							300.2	1.25705	1.10071	0.786578	0.486533	0.294065								300.2	1.35714	1.14612	0.796492	0.539038	0.292042								300.2	1.61005	1.38496	1.0572	0.724111	0.447728								300.2	1.08208	0.881728	0.592053
							300.4	1.25731	1.09988	0.787101	0.486012	0.294611								300.4	1.35721	1.14624	0.796377	0.538903	0.292494								300.4	1.61021	1.38499	1.05781	0.724523	0.447962								300.4	1.0811	0.881397	0.592369
							300.6	1.25762	1.09923	0.78752	0.485522	0.29503								300.6	1.35718	1.14623	0.796162	0.538615	0.292826								300.6	1.61054	1.38518	1.05839	0.724975	0.448264								300.6	1.0804	0.881128	0.592645
							300.8	1.25796	1.09877	0.787834	0.485064	0.295321								300.8	1.35703	1.14609	0.795845	0.538176	0.293036								300.8	1.61106	1.38553	1.05891	0.725468	0.448636								300.8	1.07998	0.880918	0.59288
							301	1.25833	1.09849	0.788044	0.484638	0.295486								301	1.35699	1.14547	0.795426	0.537203	0.293044								301	1.61211	1.38617	1.05999	0.727065	0.449439								301	1.07964	0.880177	0.592777
							301.2	1.25863	1.0983	0.787924	0.483105	0.295375								301.2	1.35661	1.14455	0.794701	0.536	0.292847								301.2	1.61341	1.38696	1.06082	0.728554	0.450415								301.2	1.07977	0.879563	0.592821
							301.4	1.25907	1.09841	0.787762	0.481917	0.295227								301.4	1.35595	1.14348	0.793761	0.534562	0.292505								301.4	1.61486	1.38786	1.0614	0.729789	0.451432								301.4	1.0802	0.879227	0.592978
							301.6	1.25955	1.0987	0.787457	0.481081	0.295041								301.6	1.35509	1.14249	0.79279	0.533024	0.291986								301.6	1.61638	1.38889	1.06154	0.73051	0.452216								301.6	1.0811	0.879335	0.593149
							301.8	1.26013	1.09921	0.786898	0.480745	0.294822								301.8	1.35418	1.14176	0.791984	0.531603	0.291472								301.8	1.6178	1.39022	1.06137	0.730744	0.452783								301.8	1.08238	0.879872	0.593371
							302	1.26065	1.09988	0.786193	0.480788	0.294344								302	1.35327	1.14142	0.791465	0.53055	0.291039								302	1.61894	1.39157	1.06098	0.730396	0.45305								302	1.08403	0.880668	0.593656
							302.2	1.26114	1.10078	0.785649	0.481368	0.293709								302.2	1.35252	1.14146	0.791334	0.529983	0.290871								302.2	1.61962	1.39265	1.06066	0.729632	0.453089								302.2	1.0856	0.881532	0.593779
							302.4	1.26152	1.10167	0.785511	0.482288	0.293031								302.4	1.35209	1.14188	0.791626	0.530073	0.291021								302.4	1.61976	1.39326	1.06027	0.728394	0.452868								302.4	1.0869	0.882408	0.593651
							302.6	1.26185	1.10248	0.785825	0.483613	0.292667								302.6	1.35194	1.14258	0.792349	0.530823	0.291498								302.6	1.61947	1.39344	1.0601	0.727011	0.45255								302.6	1.08777	0.88315	0.59349
							302.8	1.26194	1.10313	0.786515	0.48507	0.292556								302.8	1.35182	1.14323	0.793303	0.531944	0.292025								302.8	1.61897	1.39307	1.06015	0.725689	0.45226								302.8	1.08828	0.883849	0.593308
							303	1.26183	1.10365	0.787408	0.486578	0.292771								303	1.35188	1.14374	0.794375	0.533202	0.292522								303	1.61842	1.39237	1.06049	0.724743	0.452137								303	1.08836	0.884659	0.592885
							303.2	1.26146	1.10394	0.788159	0.48781	0.293133								303.2	1.35206	1.14397	0.795484	0.534357	0.292821								303.2	1.6179	1.39153	1.0609	0.724129	0.452036								303.2	1.0883	0.885646	0.592375
							303.4	1.26092	1.10417	0.788574	0.48868	0.293512								303.4	1.35258	1.14408	0.79674	0.53546	0.293146								303.4	1.61748	1.39076	1.06134	0.723941	0.45183								303.4	1.08824	0.886543	0.591794
							303.6	1.26021	1.10446	0.78866	0.488988	0.293615								303.6	1.35331	1.14415	0.797866	0.536342	0.293381								303.6	1.61712	1.39001	1.06178	0.724038	0.451406								303.6	1.08821	0.887284	0.591077
							303.8	1.25938	1.10473	0.788547	0.488939	0.293618								303.8	1.35435	1.14435	0.798844	0.537112	0.293651								303.8	1.61671	1.3892	1.06214	0.724174	0.45069								303.8	1.08813	0.8878	0.59024
							304	1.25864	1.10489	0.788245	0.488619	0.2936								304	1.35547	1.14467	0.799695	0.537935	0.294089								304	1.61628	1.38839	1.06236	0.724281	0.449856								304	1.08792	0.887924	0.589589
							304.2	1.25812	1.10491	0.787987	0.488365	0.293714								304.2	1.35666	1.14506	0.800408	0.538946	0.29478								304.2	1.61586	1.38761	1.06247	0.724355	0.449077								304.2	1.08755	0.887769	0.589066
							304.4	1.25774	1.10478	0.787919	0.488115	0.293895								304.4	1.35759	1.14529	0.800742	0.539955	0.295405								304.4	1.61559	1.38674	1.06242	0.724335	0.448496								304.4	1.0872	0.887513	0.588724
							304.6	1.25745	1.10459	0.788019	0.487975	0.294171								304.6	1.35827	1.14534	0.800898	0.54084	0.296104								304.6	1.61548	1.38588	1.06204	0.724162	0.448129								304.6	1.08685	0.88732	0.588548
							304.8	1.25736	1.10436	0.788207	0.487825	0.294398								304.8	1.35873	1.14541	0.800845	0.541586	0.29682								304.8	1.61547	1.38519	1.0614	0.724008	0.447998								304.8	1.08663	0.887257	0.588549
							305	1.25737	1.10422	0.788599	0.487847	0.294591								305	1.35911	1.14563	0.800761	0.542082	0.29746								305	1.6155	1.38469	1.06044	0.723893	0.447844								305	1.08654	0.887374	0.588548
							305.2	1.25736	1.10408	0.788974	0.487899	0.294597								305.2	1.35951	1.14601	0.80063	0.542347	0.297913								305.2	1.61559	1.38455	1.05941	0.723976	0.447636								305.2	1.08657	0.8875	0.588524
							305.4	1.25734	1.10392	0.789107	0.4881	0.294441								305.4	1.36003	1.14653	0.800542	0.542368	0.29823								305.4	1.61568	1.3848	1.05848	0.724274	0.44749								305.4	1.08652	0.887532	0.588594
							305.6	1.25723	1.10362	0.789115	0.488282	0.29403								305.6	1.36062	1.147	0.800429	0.542269	0.298375								305.6	1.61565	1.38522	1.05775	0.724724	0.447499								305.6	1.08646	0.887437	0.588793
							305.8	1.25703	1.10326	0.789191	0.488434	0.293518								305.8	1.36125	1.14732	0.800481	0.542161	0.298507								305.8	1.61555	1.38564	1.05714	0.725239	0.447651								305.8	1.08625	0.887183	0.58899
							306	1.25673	1.1028	0.789289	0.488481	0.293011								306	1.36166	1.14753	0.800502	0.542251	0.298594								306	1.61558	1.38599	1.05675	0.725806	0.447984								306	1.08574	0.886741	0.588985
							306.2	1.25645	1.1023	0.789337	0.488531	0.292785								306.2	1.3618	1.14763	0.800488	0.542546	0.298641								306.2	1.61574	1.38615	1.05648	0.726497	0.448464								306.2	1.08504	0.886197	0.588833
							306.4	1.25623	1.1019	0.789438	0.488488	0.292768								306.4	1.36156	1.14742	0.800291	0.542857	0.298508								306.4	1.61596	1.38618	1.05646	0.727214	0.448993								306.4	1.08419	0.885735	0.588537
							306.6	1.25631	1.10162	0.789513	0.488568	0.293068								306.6	1.36123	1.14707	0.800055	0.54321	0.298225								306.6	1.61617	1.38624	1.05657	0.728077	0.449497								306.6	1.08333	0.885482	0.588256
							306.8	1.25647	1.10149	0.789387	0.488624	0.293353								306.8	1.36072	1.14647	0.799696	0.54344	0.297701								306.8	1.61626	1.38645	1.05678	0.728875	0.449929								306.8	1.08256	0.885248	0.588016
							307	1.2568	1.10152	0.789126	0.488733	0.293613								307	1.36016	1.14561	0.799318	0.543498	0.297019								307	1.61614	1.38674	1.057	0.72964	0.450321								307	1.08199	0.884819	0.587906
							307.2	1.25721	1.1017	0.788872	0.488769	0.293733								307.2	1.35944	1.14463	0.798834	0.543337	0.296201								307.2	1.61578	1.38699	1.05715	0.7301	0.450671								307.2	1.08146	0.88414	0.587892
							307.4	1.25784	1.10183	0.788558	0.488921	0.293957								307.4	1.35856	1.14375	0.798468	0.543269	0.295554								307.4	1.6153	1.38707	1.05694	0.73018	0.450874								307.4	1.08101	0.883212	0.587962
							307.6	1.25851	1.10185	0.788311	0.489072	0.294224								307.6	1.3575	1.14305	0.798162	0.543447	0.295221								307.6	1.6148	1.38704	1.0565	0.729811	0.450979								307.6	1.0804	0.882087	0.587939
							307.8	1.25923	1.10161	0.788346	0.489418	0.294764								307.8	1.35654	1.14283	0.798031	0.543952	0.295174								307.8	1.61438	1.38674	1.05597	0.729074	0.450989								307.8	1.07981	0.881006	0.587579
							308	1.25995	1.1012	0.788712	0.489802	0.295445								308	1.35583	1.14315	0.798021	0.544643	0.295371								308	1.61401	1.38621	1.05539	0.727969	0.45097								308	1.07937	0.880271	0.587106
							308.2	1.26072	1.10071	0.789412	0.490293	0.296248								308.2	1.35533	1.14381	0.798186	0.545346	0.295826								308.2	1.61368	1.38551	1.05484	0.726592	0.450805								308.2	1.07922	0.880078	0.586678
							308.4	1.26128	1.10025	0.790343	0.49065	0.296915								308.4	1.35503	1.14464	0.798254	0.545827	0.296311								308.4	1.61342	1.3848	1.05462	0.725324	0.450682								308.4	1.07944	0.880523	0.586421
							308.6	1.26154	1.09991	0.791301	0.490909	0.297405								308.6	1.35505	1.14552	0.798325	0.545885	0.296741								308.6	1.61325	1.38419	1.05488	0.724438	0.450699								308.6	1.07995	0.881395	0.586384
							308.8	1.26156	1.09969	0.791918	0.490957	0.297583								308.8	1.35546	1.1462	0.798354	0.545506	0.297126								308.8	1.61336	1.38409	1.05573	0.724219	0.451044								308.8	1.08051	0.882462	0.586776
							309	1.2614	1.09947	0.792237	0.490853	0.297589								309	1.35613	1.14665	0.798497	0.544685	0.297409								309	1.6137	1.38434	1.05683	0.724482	0.451534								309	1.08102	0.883526	0.587402
							309.2	1.26103	1.0993	0.792306	0.490548	0.297374								309.2	1.357	1.14681	0.798739	0.543422	0.297494								309.2	1.61428	1.38483	1.05793	0.725133	0.452242								309.2	1.08142	0.884334	0.588049
							309.4	1.2606	1.09925	0.792232	0.490114	0.297047								309.4	1.35808	1.14701	0.799271	0.542007	0.297576								309.4	1.61504	1.38548	1.05888	0.725977	0.453068								309.4	1.0815	0.884714	0.588375
							309.6	1.26015	1.09925	0.792129	0.489614	0.2967								309.6	1.35914	1.14731	0.799826	0.540688	0.297586								309.6	1.61591	1.38619	1.05973	0.726793	0.453957								309.6	1.08126	0.884772	0.588296
							309.8	1.25994	1.09931	0.792214	0.489208	0.296536								309.8	1.35994	1.14754	0.800245	0.539531	0.297372								309.8	1.6164	1.38677	1.06024	0.727395	0.454755								309.8	1.08098	0.884708	0.588064
							310	1.25978	1.09958	0.792332	0.488913	0.296514								310	1.36042	1.14743	0.800481	0.538546	0.296963								310	1.61644	1.38731	1.06064	0.727774	0.455442								310	1.08083	0.88457	0.587949
							310.2	1.25961	1.10006	0.792329	0.488787	0.296703								310.2	1.36064	1.14703	0.800538	0.537815	0.296391								310.2	1.61609	1.388	1.061	0.728193	0.456034								310.2	1.08096	0.884492	0.588107
							310.4	1.25933	1.10072	0.792158	0.488879	0.297058								310.4	1.36039	1.14617	0.800266	0.537155	0.295512								310.4	1.61552	1.3889	1.06137	0.728587	0.456477								310.4	1.08135	0.884412	0.588507
							310.6	1.25913	1.1015	0.791848	0.489293	0.297625								310.6	1.35979	1.14502	0.799849	0.536542	0.294473								310.6	1.61499	1.38982	1.06155	0.729032	0.456731								310.6	1.08193	0.884221	0.589056
							310.8	1.25893	1.10229	0.791456	0.489918	0.298167								310.8	1.35885	1.14385	0.799363	0.536063	0.293525								310.8	1.61471	1.39066	1.06135	0.729448	0.456734								310.8	1.08248	0.883901	0.589515
							311	1.25885	1.10289	0.791111	0.490639	0.298638								311	1.35756	1.14277	0.798684	0.535731	0.292737								311	1.61493	1.39134	1.06089	0.729937	0.456464								311	1.08288	0.883557	0.589761
							311.2	1.25882	1.10326	0.790892	0.491268	0.29884								311.2	1.35604	1.14186	0.797734	0.535581	0.292142								311.2	1.61535	1.39174	1.06033	0.730261	0.455849								311.2	1.08299	0.883263	0.589641
							311.4	1.25891	1.10329	0.790616	0.491821	0.298888								311.4	1.3547	1.14119	0.796699	0.535668	0.291845								311.4	1.61584	1.39176	1.05978	0.730438	0.454926								311.4	1.08307	0.883218	0.589375
							311.6	1.25899	1.10314	0.790211	0.492209	0.298852								311.6	1.35354	1.14056	0.795737	0.535847	0.291733								311.6	1.61618	1.39144	1.05919	0.730443	0.453888								311.6	1.0834	0.88358	0.58935
							311.8	1.25896	1.10303	0.789758	0.492463	0.298958								311.8	1.35252	1.13972	0.794879	0.535998	0.291683								311.8	1.6165	1.39084	1.05895	0.73055	0.452855								311.8	1.08403	0.884432	0.589619
							312	1.25875	1.10303	0.789123	0.492499	0.299071								312	1.35176	1.13888	0.794308	0.536165	0.291656								312	1.61673	1.39017	1.05912	0.73083	0.452088								312	1.08481	0.885605	0.590079
							312.2	1.25859	1.10305	0.788409	0.492519	0.299323								312.2	1.3515	1.13815	0.794151	0.536434	0.291787								312.2	1.61712	1.38955	1.0596	0.731338	0.451693								312.2	1.0855	0.88678	0.590601
							312.4	1.25866	1.10303	0.787871	0.492466	0.299726								312.4	1.35157	1.13756	0.79443	0.536646	0.291926								312.4	1.61753	1.38895	1.06	0.731862	0.451639								312.4	1.08608	0.887767	0.591006
							312.6	1.25907	1.10304	0.787899	0.492466	0.300244								312.6	1.35192	1.13723	0.794939	0.536858	0.292076								312.6	1.61792	1.38831	1.0602	0.732255	0.451759								312.6	1.08651	0.888205	0.591031
							312.8	1.2597	1.10314	0.78833	0.492459	0.300624								312.8	1.35257	1.13734	0.795729	0.537068	0.292273								312.8	1.6183	1.38775	1.06022	0.732293	0.452091								312.8	1.08687	0.888074	0.590736
							313	1.26033	1.10342	0.7892	0.492486	0.300844								313	1.35353	1.13791	0.796664	0.537512	0.292815								313	1.61878	1.38736	1.06019	0.732013	0.452591								313	1.08728	0.887611	0.590247
							313.2	1.26095	1.10388	0.790322	0.492489	0.30095								313.2	1.35441	1.13869	0.797662	0.537968	0.293464								313.2	1.61924	1.38718	1.06024	0.731485	0.453247								313.2	1.08804	0.887168	0.589917
							313.4	1.26157	1.1046	0.791594	0.492492	0.300963								313.4	1.35515	1.1395	0.798731	0.53848	0.294212								313.4	1.61955	1.38726	1.06056	0.730998	0.453945								313.4	1.08892	0.886704	0.589789
							313.6	1.26206	1.10537	0.792663	0.492429	0.300992								313.6	1.35567	1.14017	0.800038	0.538829	0.295021								313.6	1.61986	1.38762	1.06128	0.730614	0.454591								313.6	1.08984	0.886363	0.589805
							313.8	1.26261	1.10607	0.793712	0.492398	0.301226								313.8	1.35606	1.14076	0.801549	0.53903	0.295926								313.8	1.62014	1.38811	1.06234	0.730471	0.455064								313.8	1.09052	0.885947	0.589924
							314	1.26345	1.10648	0.794751	0.492447	0.301675								314	1.35618	1.14119	0.803093	0.538858	0.296625								314	1.62029	1.38849	1.06347	0.730434	0.455408								314	1.09078	0.885415	0.589965
							314.2	1.26448	1.10647	0.795857	0.492623	0.302204								314.2	1.35625	1.14164	0.804597	0.538594	0.297227								314.2	1.62028	1.38868	1.06429	0.730384	0.455549								314.2	1.09037	0.884764	0.589647
							314.4	1.26524	1.10596	0.796844	0.492805	0.302553								314.4	1.35616	1.14202	0.80573	0.538183	0.297778								314.4	1.62025	1.3886	1.06462	0.730185	0.455592								314.4	1.08943	0.883992	0.589109
							314.6	1.26573	1.10511	0.797582	0.492834	0.302518								314.6	1.3559	1.14233	0.806285	0.537561	0.298245								314.6	1.62026	1.38845	1.0647	0.729972	0.455548								314.6	1.08791	0.883145	0.588531
							314.8	1.26582	1.10397	0.797691	0.49257	0.302098								314.8	1.35546	1.14243	0.806117	0.536726	0.298582								314.8	1.62024	1.38832	1.06455	0.729752	0.455515								314.8	1.08601	0.88235	0.587891
							315	1.26557	1.10263	0.797218	0.492306	0.301522								315	1.35513	1.14229	0.805407	0.535729	0.298831								315	1.62019	1.38829	1.06421	0.729687	0.455443								315	1.08418	0.881737	0.587275
							315.2	1.26492	1.10147	0.796265	0.49196	0.300974								315.2	1.35487	1.14188	0.804229	0.534636	0.298913								315.2	1.62012	1.3882	1.06378	0.729747	0.45537								315.2	1.08285	0.881389	0.586911
							315.4	1.26421	1.10068	0.795119	0.491506	0.300532								315.4	1.3547	1.14136	0.802718	0.533619	0.298697								315.4	1.62005	1.38821	1.06359	0.730037	0.45532								315.4	1.08197	0.881391	0.586705
							315.6	1.26353	1.10013	0.793881	0.490936	0.300298								315.6	1.35454	1.14089	0.800875	0.532876	0.298131								315.6	1.61981	1.38827	1.06354	0.730371	0.45541								315.6	1.08137	0.881651	0.586533
							315.8	1.26301	1.09969	0.793002	0.490515	0.300355								315.8	1.35451	1.1405	0.79879	0.532413	0.297241								315.8	1.61946	1.38818	1.0634	0.730622	0.455557								315.8	1.0812	0.882178	0.586441
							316	1.26263	1.09949	0.792368	0.489928	0.30059								316	1.35439	1.14025	0.796585	0.532142	0.296083								316	1.61875	1.38773	1.06302	0.730446	0.455661								316	1.08143	0.882886	0.586668
							316.2	1.26239	1.0995	0.79203	0.489387	0.300889								316.2	1.35423	1.14013	0.794494	0.532119	0.294914								316.2	1.61783	1.38714	1.06256	0.730007	0.455746								316.2	1.08186	0.883469	0.587159
							316.4	1.26208	1.09972	0.791803	0.489013	0.301289								316.4	1.35412	1.14006	0.792799	0.532353	0.293962								316.4	1.61691	1.38652	1.06203	0.729379	0.45587								316.4	1.08239	0.883989	0.587857
							316.6	1.26159	1.10014	0.791696	0.489024	0.301734								316.6	1.35431	1.14001	0.791709	0.53302	0.293555								316.6	1.61621	1.38599	1.06146	0.728838	0.456025								316.6	1.08313	0.884538	0.588665
							316.8	1.2611	1.10076	0.791355	0.489236	0.302039								316.8	1.35475	1.14001	0.791449	0.53393	0.293576								316.8	1.61545	1.3856	1.06099	0.72834	0.45605								316.8	1.08399	0.885091	0.589472
							317	1.26068	1.10148	0.790948	0.489715	0.302123								317	1.35546	1.14023	0.792029	0.535137	0.293959								317	1.61491	1.38548	1.06073	0.728122	0.45592								317	1.08476	0.885416	0.589993
							317.2	1.26039	1.10218	0.790588	0.490376	0.302051								317.2	1.35636	1.14065	0.793091	0.536316	0.294459								317.2	1.61458	1.38544	1.06072	0.728082	0.455605								317.2	1.08537	0.885705	0.59027
							317.4	1.26041	1.10273	0.790465	0.491242	0.301974								317.4	1.35756	1.14149	0.794467	0.537588	0.295135								317.4	1.6143	1.3853	1.06088	0.728168	0.455158								317.4	1.0857	0.885845	0.590379
							317.6	1.26062	1.10296	0.790393	0.492113	0.301887								317.6	1.35872	1.14261	0.795817	0.538679	0.295667								317.6	1.61392	1.38498	1.06111	0.72815	0.454678								317.6	1.08589	0.886018	0.590267
							317.8	1.26072	1.10298	0.790375	0.493086	0.301769								317.8	1.3597	1.14405	0.796934	0.539706	0.296184								317.8	1.61375	1.3846	1.06125	0.728059	0.454398								317.8	1.0859	0.886216	0.58989
							318	1.26055	1.10286	0.790246	0.494041	0.301599								318	1.3603	1.14533	0.797728	0.540326	0.296657								318	1.61379	1.38431	1.0612	0.727865	0.45438								318	1.0858	0.886356	0.589524
							318.2	1.26026	1.10265	0.790045	0.494833	0.301298								318.2	1.36063	1.14642	0.79823	0.540568	0.297195								318.2	1.61399	1.38445	1.06092	0.727741	0.454645								318.2	1.0855	0.886372	0.58916
							318.4	1.25991	1.10233	0.789784	0.495293	0.300817								318.4	1.36061	1.14701	0.798319	0.540271	0.297624								318.4	1.6142	1.38488	1.06029	0.727598	0.45496								318.4	1.08531	0.886306	0.588748
							318.6	1.25975	1.10222	0.789819	0.495601	0.300171								318.6	1.36057	1.14724	0.798142	0.539591	0.29808								318.6	1.61429	1.38537	1.05927	0.727571	0.455222								318.6	1.08545	0.886177	0.588449
							318.8	1.25974	1.10241	0.790162	0.495488	0.299483								318.8	1.36044	1.1471	0.797767	0.538625	0.298473								318.8	1.61427	1.38584	1.05818	0.72765	0.455314								318.8	1.08581	0.885943	0.588439
							319	1.25993	1.10273	0.790764	0.494902	0.298879								319	1.3604	1.14677	0.797294	0.537635	0.298709								319	1.61417	1.38638	1.05745	0.727981	0.455343								319	1.08622	0.885618	0.588438
							319.2	1.26015	1.10303	0.791312	0.493926	0.298421								319.2	1.36023	1.14619	0.79676	0.536601	0.298721								319.2	1.61388	1.38676	1.05712	0.728427	0.455242								319.2	1.08659	0.885173	0.588407
							319.4	1.26042	1.10328	0.791816	0.492872	0.298097								319.4	1.35982	1.14539	0.796363	0.53547	0.298465								319.4	1.61356	1.387	1.05707	0.729006	0.455104								319.4	1.0868	0.884604	0.58834
							319.6	1.26074	1.10343	0.792089	0.491711	0.297911								319.6	1.35901	1.14438	0.796222	0.534237	0.297957								319.6	1.61323	1.38715	1.05721	0.729474	0.454866								319.6	1.08662	0.883803	0.588265
							319.8	1.2612	1.10337	0.792299	0.490801	0.297955								319.8	1.358	1.14315	0.796456	0.533029	0.297285								319.8	1.61288	1.38727	1.05747	0.73	0.454579								319.8	1.08603	0.882816	0.58796
							320	1.26184	1.10319	0.792377	0.490382	0.298114								320	1.35711	1.14195	0.796939	0.532182	0.296812								320	1.61256	1.38733	1.05771	0.730465	0.454219								320	1.08508	0.881842	0.587432
							320.2	1.26258	1.1029	0.792386	0.490532	0.298323								320.2	1.3566	1.141	0.797792	0.531962	0.296707								320.2	1.61239	1.38743	1.05784	0.730829	0.453771								320.2	1.08406	0.881008	0.586662
							320.4	1.26334	1.10265	0.792169	0.491026	0.298422								320.4	1.35658	1.14059	0.798754	0.532357	0.296972								320.4	1.61238	1.38758	1.05815	0.731092	0.453334								320.4	1.08313	0.880394	0.585745
							320.6	1.26404	1.1025	0.791752	0.491616	0.29839								320.6	1.35691	1.14068	0.799524	0.533219	0.297295								320.6	1.61293	1.38793	1.05886	0.731574	0.453106								320.6	1.08235	0.88008	0.584816
							320.8	1.26456	1.10235	0.791265	0.492205	0.298235								320.8	1.35746	1.14114	0.799892	0.534291	0.297521								320.8	1.61406	1.38851	1.06004	0.732226	0.453268								320.8	1.08166	0.880246	0.584105
							321	1.26483	1.10205	0.790775	0.49269	0.298077								321	1.35799	1.14174	0.799905	0.535323	0.297425								321	1.61548	1.38941	1.06148	0.732981	0.453753								321	1.08099	0.880707	0.583483
							321.2	1.26483	1.10168	0.790281	0.493025	0.29789								321.2	1.35825	1.14234	0.799706	0.536084	0.296834								321.2	1.61694	1.39045	1.06305	0.733751	0.454602								321.2	1.08042	0.881409	0.582957
							321.4	1.26451	1.10136	0.789947	0.493284	0.297711								321.4	1.35827	1.14293	0.799441	0.536569	0.295931								321.4	1.61843	1.39156	1.06435	0.734552	0.455847								321.4	1.07989	0.882258	0.582582
							321.6	1.26393	1.10097	0.789992	0.493559	0.297604								321.6	1.35824	1.14343	0.799426	0.536848	0.295069								321.6	1.61955	1.39257	1.06508	0.735065	0.457091								321.6	1.0794	0.883185	0.582499
							321.8	1.26317	1.10066	0.790373	0.493739	0.297393								321.8	1.3584	1.14395	0.799543	0.53713	0.294529								321.8	1.62019	1.39325	1.06518	0.735191	0.45805								321.8	1.07908	0.884066	0.582638
							322	1.26236	1.10052	0.79108	0.493791	0.297059								322	1.35864	1.14442	0.799881	0.537439	0.294324								322	1.62032	1.3934	1.06472	0.734821	0.458551								322	1.07902	0.884917	0.583116
							322.2	1.26154	1.10051	0.792093	0.493668	0.296793								322.2	1.35904	1.14483	0.800099	0.537848	0.29455								322.2	1.62019	1.3933	1.06414	0.734227	0.458774								322.2	1.07914	0.885516	0.583944
							322.4	1.26077	1.10049	0.793209	0.493317	0.296658								322.4	1.35949	1.14508	0.80024	0.538347	0.295094								322.4	1.6198	1.39307	1.06383	0.73336	0.45851								322.4	1.07945	0.885836	0.584985
							322.6	1.26003	1.10058	0.794169	0.492818	0.296703								322.6	1.36004	1.14516	0.800221	0.538912	0.295848								322.6	1.61924	1.39287	1.06397	0.732516	0.45801								322.6	1.07994	0.88586	0.585867
							322.8	1.25949	1.10082	0.794823	0.492371	0.296974								322.8	1.36026	1.1449	0.800176	0.539297	0.296607								322.8	1.61837	1.3926	1.06424	0.731665	0.457138								322.8	1.08057	0.885617	0.586568
							323	1.25925	1.10117	0.795379	0.492151	0.297576								323	1.36018	1.14441	0.800072	0.539389	0.297325								323	1.61741	1.39237	1.06448	0.730949	0.456152								323	1.0814	0.885188	0.587027
							323.2	1.25954	1.10168	0.795947	0.492371	0.298479								323.2	1.35986	1.14391	0.800108	0.539313	0.298049								323.2	1.61623	1.39183	1.06436	0.730045	0.454819								323.2	1.08231	0.884762	0.587291
							323.4	1.26024	1.1023	0.796332	0.493002	0.299602								323.4	1.3597	1.14351	0.800267	0.53921	0.298845								323.4	1.61496	1.39107	1.06391	0.729064	0.453334								323.4	1.08318	0.884449	0.587392
							323.6	1.26137	1.10289	0.796452	0.494025	0.300886								323.6	1.35967	1.14335	0.800382	0.539176	0.299741								323.6	1.61378	1.39012	1.063	0.727909	0.451768								323.6	1.08393	0.884147	0.587341
							323.8	1.2627	1.10342	0.796343	0.495076	0.30231								323.8	1.3597	1.14321	0.800298	0.539167	0.300615								323.8	1.6129	1.38921	1.06188	0.726844	0.450522								323.8	1.08455	0.88387	0.587201
							324	1.26416	1.10384	0.795925	0.495883	0.303635								324	1.35956	1.14295	0.799747	0.539158	0.301182								324	1.61242	1.38836	1.06074	0.726016	0.449648								324	1.08496	0.883591	0.587201
							324.2	1.26549	1.104	0.795135	0.49613	0.304609								324.2	1.35928	1.14244	0.798809	0.539108	0.301252								324.2	1.61232	1.38783	1.05973	0.725658	0.449208								324.2	1.08529	0.883412	0.587454
							324.4	1.26664	1.10391	0.794279	0.495977	0.305253								324.4	1.35865	1.14179	0.797585	0.538926	0.300874								324.4	1.61239	1.3877	1.05876	0.725653	0.449144								324.4	1.08551	0.883291	0.587916
							324.6	1.26758	1.10366	0.793579	0.495443	0.305536								324.6	1.35782	1.14112	0.796171	0.538675	0.300182								324.6	1.61226	1.38781	1.05789	0.725913	0.449263								324.6	1.08568	0.883266	0.588529
							324.8	1.26833	1.10339	0.792998	0.494819	0.305499								324.8	1.35715	1.14091	0.795033	0.538571	0.299337								324.8	1.61203	1.38793	1.05717	0.726351	0.449541								324.8	1.08588	0.883225	0.589312
							325	1.26872	1.10318	0.792439	0.494252	0.305212								325	1.35691	1.14136	0.794274	0.538732	0.298638								325	1.6118	1.38804	1.0567	0.726939	0.449949								325	1.0862	0.883275	0.590263
							325.2	1.2688	1.10312	0.791813	0.493759	0.304774								325.2	1.35707	1.14216	0.793948	0.539142	0.298258								325.2	1.61173	1.38801	1.05647	0.727424	0.450431								325.2	1.08656	0.883322	0.591326
							325.4	1.26874	1.10314	0.791246	0.493337	0.304279								325.4	1.35764	1.14309	0.793795	0.539731	0.298082								325.4	1.61196	1.38783	1.05661	0.727839	0.450924								325.4	1.08703	0.883386	0.592495
							325.6	1.26847	1.10322	0.790661	0.492893	0.303675								325.6	1.3585	1.14401	0.793953	0.540479	0.297942								325.6	1.61251	1.38783	1.05709	0.728138	0.451476								325.6	1.08745	0.883391	0.593854
							325.8	1.26793	1.10313	0.790041	0.492359	0.302988								325.8	1.3596	1.14462	0.794123	0.541306	0.297744								325.8	1.61322	1.38821	1.05796	0.728397	0.452023								325.8	1.08793	0.883338	0.595329
							326	1.26726	1.103	0.789365	0.491776	0.302327								326	1.36089	1.1449	0.794534	0.542211	0.29764								326	1.61387	1.38872	1.05909	0.728572	0.452416								326	1.08852	0.883414	0.596708
							326.2	1.26656	1.10297	0.78876	0.491274	0.301896								326.2	1.36224	1.14508	0.795086	0.543069	0.297606								326.2	1.6144	1.38915	1.06026	0.728938	0.452691								326.2	1.08908	0.883487	0.597672
							326.4	1.26582	1.10305	0.78812	0.490833	0.301642								326.4	1.3635	1.14519	0.795972	0.543918	0.297738								326.4	1.61485	1.38937	1.0612	0.729353	0.452813								326.4	1.08949	0.883482	0.598226
							326.6	1.26509	1.10312	0.787483	0.490479	0.301582								326.6	1.36454	1.14522	0.797063	0.54467	0.298								326.6	1.61537	1.38928	1.06186	0.729828	0.452873								326.6	1.08978	0.883251	0.598346
							326.8	1.2645	1.10329	0.786882	0.49025	0.301628								326.8	1.36524	1.14518	0.798272	0.545283	0.298374								326.8	1.61604	1.38883	1.06218	0.730056	0.452874								326.8	1.08974	0.88283	0.59805
							327	1.26387	1.10345	0.786274	0.489964	0.30176								327	1.36566	1.14489	0.799395	0.545531	0.298627								327	1.61681	1.38835	1.06216	0.730188	0.452953								327	1.08928	0.882173	0.597305
							327.2	1.26327	1.10348	0.785759	0.489656	0.301938								327.2	1.36573	1.14428	0.800237	0.545307	0.298693								327.2	1.61763	1.38788	1.06172	0.730146	0.453041								327.2	1.08853	0.881517	0.596162
							327.4	1.26273	1.10344	0.785477	0.489267	0.302143								327.4	1.36538	1.14328	0.800769	0.544641	0.298483								327.4	1.61829	1.38754	1.06105	0.730164	0.453257								327.4	1.08764	0.881042	0.594755
							327.6	1.2623	1.10333	0.785525	0.489006	0.302312								327.6	1.36458	1.14195	0.800905	0.543623	0.297996								327.6	1.61883	1.38737	1.06034	0.730218	0.453506								327.6	1.08668	0.880912	0.593188
							327.8	1.26197	1.10313	0.785843	0.488937	0.302517								327.8	1.36364	1.14053	0.800758	0.542407	0.297426								327.8	1.61909	1.38739	1.05977	0.730432	0.453807								327.8	1.08588	0.881223	0.591477
							328	1.2617	1.10296	0.786429	0.48915	0.302737								328	1.36247	1.13924	0.800271	0.541108	0.296909								328	1.6191	1.38741	1.0592	0.730565	0.454118								328	1.08526	0.881776	0.589715
							328.2	1.26156	1.1029	0.787176	0.489567	0.302974								328.2	1.3613	1.13832	0.79968	0.540028	0.296621								328.2	1.61895	1.38749	1.0589	0.730727	0.454657								328.2	1.08485	0.882354	0.588212
							328.4	1.26156	1.10299	0.787936	0.490177	0.303225								328.4	1.36018	1.13785	0.798992	0.539193	0.29648								328.4	1.61886	1.38772	1.05888	0.730884	0.455391								328.4	1.08464	0.882779	0.587051
							328.6	1.26179	1.10325	0.788645	0.490876	0.303506								328.6	1.35912	1.13758	0.798315	0.538522	0.296538								328.6	1.61877	1.38813	1.05913	0.731061	0.456249								328.6	1.08482	0.883222	0.586324
							328.8	1.26212	1.10373	0.789406	0.491475	0.303761								328.8	1.35811	1.13731	0.797793	0.537881	0.296764								328.8	1.61888	1.38861	1.05941	0.731233	0.457075								328.8	1.08527	0.883568	0.585977
							329	1.26264	1.1043	0.790372	0.491973	0.303881								329	1.35722	1.13728	0.79749	0.53731	0.297043								329	1.61918	1.3891	1.05988	0.731414	0.457784								329	1.08594	0.883883	0.58608
							329.2	1.26318	1.10493	0.79149	0.492261	0.303745								329.2	1.35656	1.13757	0.797362	0.53681	0.297217								329.2	1.61939	1.38966	1.06044	0.731526	0.458301								329.2	1.08647	0.884049	0.586352
							329.4	1.26365	1.10539	0.792522	0.492415	0.303424								329.4	1.35609	1.13802	0.797335	0.536375	0.297306								329.4	1.61942	1.3901	1.06099	0.731632	0.45864								329.4	1.08694	0.884225	0.586739
							329.6	1.26403	1.10574	0.793311	0.492372	0.30311								329.6	1.35583	1.13885	0.797344	0.53601	0.297427								329.6	1.61918	1.39014	1.06133	0.731698	0.45885								329.6	1.08707	0.884289	0.587027
							329.8	1.26435	1.1058	0.793839	0.492195	0.30276								329.8	1.3555	1.14008	0.797323	0.535797	0.297481								329.8	1.61874	1.38989	1.06145	0.731811	0.459008								329.8	1.08683	0.884103	0.587183
							330	1.26472	1.10554	0.794205	0.491946	0.302458								330	1.35526	1.14142	0.797415	0.535832	0.297579								330	1.61825	1.38954	1.06139	0.73195	0.45917								330	1.08624	0.883549	0.587151
							330.2	1.26503	1.10497	0.79431	0.491735	0.302215								330.2	1.35498	1.1425	0.797543	0.535948	0.297683								330.2	1.6178	1.38906	1.06113	0.732123	0.459328								330.2	1.08569	0.882808	0.587101
							330.4	1.2653	1.10436	0.794399	0.491529	0.302037								330.4	1.3548	1.14331	0.797668	0.536099	0.297897								330.4	1.61743	1.38856	1.06078	0.732273	0.459545								330.4	1.08511	0.882036	0.586903
							330.6	1.26548	1.10377	0.794564	0.491513	0.301962								330.6	1.35504	1.14393	0.798015	0.53646	0.29827								330.6	1.61716	1.3881	1.06028	0.732537	0.459728								330.6	1.08462	0.881433	0.58662
							330.8	1.26565	1.10322	0.79495	0.491745	0.302155								330.8	1.3559	1.14463	0.798699	0.537071	0.298938								330.8	1.61688	1.38769	1.05968	0.732787	0.459763								330.8	1.08433	0.881163	0.586335
							331	1.26578	1.10279	0.79535	0.492134	0.302518								331	1.35713	1.14538	0.799516	0.537766	0.299741								331	1.61637	1.38723	1.05903	0.732988	0.459582								331	1.08415	0.88132	0.586103
							331.2	1.26584	1.10238	0.795805	0.492715	0.303012								331.2	1.3586	1.14611	0.800277	0.538507	0.300616								331.2	1.61587	1.38677	1.05853	0.73316	0.459276								331.2	1.08397	0.881887	0.585844
							331.4	1.26574	1.10191	0.796247	0.493447	0.303606								331.4	1.3603	1.14681	0.800997	0.539311	0.301421								331.4	1.61525	1.3861	1.0581	0.73323	0.458857								331.4	1.08386	0.882686	0.585737
							331.6	1.26539	1.10138	0.796723	0.49414	0.30423								331.6	1.36197	1.14733	0.801559	0.540154	0.302051								331.6	1.61473	1.38521	1.05779	0.733248	0.458428								331.6	1.08392	0.883665	0.58604
							331.8	1.26485	1.10084	0.797044	0.494659	0.30475								331.8	1.36347	1.14755	0.801875	0.541018	0.302598								331.8	1.6144	1.38415	1.05772	0.73334	0.458151								331.8	1.0842	0.884849	0.5871
							332	1.26416	1.10033	0.797404	0.495175	0.30533								332	1.36463	1.14744	0.801949	0.541928	0.303045								332	1.61438	1.3832	1.05782	0.73348	0.457975								332	1.08481	0.886212	0.58884
							332.2	1.26341	1.09998	0.797736	0.495632	0.305883								332.2	1.36544	1.14711	0.802034	0.542809	0.303471								332.2	1.61454	1.38236	1.05806	0.733606	0.457742								332.2	1.08575	0.887691	0.590998
							332.4	1.26258	1.09991	0.797914	0.495877	0.306345								332.4	1.36595	1.14686	0.802202	0.543553	0.303942								332.4	1.61507	1.38173	1.05859	0.733842	0.45743								332.4	1.08676	0.889138	0.593185
							332.6	1.26176	1.09995	0.797681	0.495835	0.306486								332.6	1.36618	1.14684	0.802392	0.544042	0.304442								332.6	1.61569	1.38135	1.0595	0.734143	0.457183								332.6	1.08745	0.890333	0.595189
							332.8	1.26117	1.09995	0.797127	0.495697	0.306486								332.8	1.36613	1.14698	0.802474	0.544166	0.304669								332.8	1.61623	1.38133	1.06053	0.734389	0.457004								332.8	1.0876	0.891174	0.596584
							333	1.26085	1.09981	0.796052	0.495546	0.306347								333	1.36583	1.14714	0.802512	0.543885	0.304576								333	1.61671	1.3816	1.06147	0.734597	0.457067								333	1.08744	0.891708	0.597571
							333.2	1.26102	1.09964	0.794757	0.495454	0.306277								333.2	1.36528	1.1472	0.802304	0.543161	0.304122								333.2	1.61713	1.38201	1.06226	0.73462	0.457451								333.2	1.0869	0.891839	0.598167
							333.4	1.26152	1.09929	0.793383	0.495445	0.306128								333.4	1.36442	1.14698	0.801995	0.542214	0.30337								333.4	1.61752	1.38258	1.06286	0.734457	0.458059								333.4	1.08625	0.891569	0.598463
							333.6	1.26243	1.09895	0.792271	0.495685	0.30607								333.6	1.36346	1.14646	0.80165	0.541082	0.302432								333.6	1.6179	1.38313	1.06321	0.733994	0.458717								333.6	1.08575	0.89094	0.598387
							333.8	1.26316	1.09882	0.791188	0.495976	0.305839								333.8	1.36252	1.14582	0.801372	0.539952	0.301522								333.8	1.61819	1.38353	1.06343	0.733335	0.459445								333.8	1.08542	0.89007	0.598154
							334	1.26378	1.09887	0.790333	0.496158	0.305446								334	1.36176	1.14535	0.801111	0.538946	0.30081								334	1.61821	1.38368	1.06364	0.732476	0.460038								334	1.0849	0.888796	0.597517
							334.2	1.26421	1.09891	0.7896	0.496152	0.304858								334.2	1.36139	1.14535	0.801033	0.538294	0.30049								334.2	1.61794	1.3838	1.06372	0.731608	0.460351								334.2	1.08425	0.887259	0.596623
							334.4	1.26468	1.09895	0.789148	0.496059	0.304276								334.4	1.36133	1.14585	0.801027	0.537742	0.300501								334.4	1.61723	1.384	1.06354	0.730718	0.460368								334.4	1.08341	0.885556	0.595451
							334.6	1.26512	1.09895	0.788829	0.495756	0.303569								334.6	1.36131	1.14657	0.800941	0.537246	0.300612								334.6	1.61616	1.3843	1.06304	0.729824	0.460073								334.6	1.08252	0.883904	0.59411
							334.8	1.26562	1.09898	0.788972	0.495436	0.303115								334.8	1.36133	1.14739	0.800858	0.5368	0.30077								334.8	1.61493	1.38469	1.06236	0.72912	0.459547								334.8	1.08177	0.88224	0.592553
							335	1.26597	1.09914	0.789459	0.495075	0.302888								335	1.36149	1.14815	0.800921	0.536581	0.301024								335	1.61368	1.38496	1.06145	0.728606	0.458919								335	1.08143	0.880953	0.591157
							335.2	1.26606	1.09949	0.790202	0.494766	0.30296								335.2	1.36168	1.14869	0.801193	0.536575	0.301228								335.2	1.61274	1.38503	1.06042	0.728474	0.458395								335.2	1.08146	0.880175	0.590161
							335.4	1.26582	1.09993	0.791002	0.494512	0.303224								335.4	1.36191	1.1491	0.801607	0.536991	0.301557								335.4	1.61213	1.38484	1.05925	0.728522	0.45801								335.4	1.08187	0.879925	0.589781
							335.6	1.2652	1.10049	0.791872	0.494336	0.303765								335.6	1.36206	1.14948	0.802262	0.537697	0.302008								335.6	1.61193	1.38477	1.05811	0.728756	0.457792								335.6	1.08238	0.879965	0.589749
							335.8	1.26433	1.10099	0.792523	0.494152	0.304201								335.8	1.3622	1.14968	0.802924	0.538548	0.302618								335.8	1.61205	1.38468	1.0569	0.729044	0.457531								335.8	1.08291	0.880309	0.589811
							336	1.26333	1.10139	0.792848	0.493976	0.304553								336	1.36231	1.14969	0.803496	0.539288	0.303186								336	1.61248	1.3848	1.05589	0.729594	0.457311								336	1.08338	0.880754	0.589879
							336.2	1.26231	1.10168	0.792795	0.493804	0.304687								336.2	1.36238	1.14949	0.803848	0.539975	0.303703								336.2	1.61286	1.38508	1.05489	0.73019	0.457178								336.2	1.0839	0.88121	0.590079
							336.4	1.26151	1.10194	0.792419	0.493613	0.304734								336.4	1.36234	1.14888	0.804014	0.540454	0.303925								336.4	1.61318	1.38549	1.05401	0.730706	0.457114								336.4	1.08449	0.88178	0.590425
							336.6	1.26087	1.10218	0.79179	0.493389	0.304663								336.6	1.36238	1.14796	0.803878	0.540818	0.303872								336.6	1.61335	1.38569	1.05322	0.731008	0.457136								336.6	1.08526	0.882418	0.591032
							336.8	1.26055	1.10244	0.791087	0.493162	0.304642								336.8	1.3624	1.14689	0.803526	0.541072	0.303526								336.8	1.61346	1.38575	1.05284	0.731056	0.457402								336.8	1.08607	0.882982	0.591879
							337	1.26015	1.10266	0.790217	0.492747	0.30432								337	1.36246	1.14588	0.803147	0.54142	0.303098								337	1.61341	1.38559	1.05264	0.730714	0.457728								337	1.08685	0.883381	0.592756
							337.2	1.25988	1.10284	0.789298	0.492218	0.303789								337.2	1.3627	1.14512	0.802849	0.541861	0.302686								337.2	1.61315	1.38517	1.05269	0.729956	0.457927								337.2	1.08754	0.883688	0.593462
							337.4	1.25951	1.10299	0.788353	0.491561	0.302915								337.4	1.36321	1.14484	0.802671	0.542427	0.302353								337.4	1.61253	1.38453	1.05302	0.729037	0.458012								337.4	1.0879	0.883835	0.593941
							337.6	1.25949	1.10294	0.787517	0.490969	0.30202								337.6	1.36373	1.14486	0.802534	0.54287	0.30205								337.6	1.61169	1.38391	1.05361	0.728198	0.457908								337.6	1.08781	0.883736	0.594076
							337.8	1.25962	1.10263	0.786835	0.490341	0.301096								337.8	1.36412	1.14493	0.802373	0.543083	0.301705								337.8	1.61067	1.38364	1.05412	0.727545	0.457569								337.8	1.08727	0.883528	0.593851
							338	1.2602	1.10211	0.786471	0.489937	0.30053								338	1.36421	1.14485	0.802072	0.542941	0.301237								338	1.60966	1.38368	1.05457	0.727125	0.457062								338	1.08644	0.883316	0.593244
							338.2	1.26091	1.10149	0.786495	0.489616	0.300381								338.2	1.36391	1.14445	0.801732	0.542476	0.300679								338.2	1.60871	1.38396	1.05502	0.726913	0.456431								338.2	1.08549	0.883195	0.592367
							338.4	1.26184	1.10087	0.786992	0.489568	0.30094								338.4	1.36341	1.14385	0.801419	0.54184	0.300246								338.4	1.60797	1.38438	1.05549	0.726958	0.455749								338.4	1.08459	0.883169	0.591346
							338.6	1.26263	1.10034	0.787773	0.489673	0.301852								338.6	1.36296	1.14319	0.801364	0.541382	0.300062								338.6	1.60751	1.38477	1.05593	0.727112	0.455208								338.6	1.08382	0.883494	0.59049
							338.8	1.26329	1.09988	0.788843	0.490158	0.303046								338.8	1.36263	1.1427	0.801642	0.541119	0.300061								338.8	1.60725	1.3849	1.05634	0.727282	0.454706								338.8	1.08314	0.883978	0.589983
							339	1.26379	1.09941	0.790301	0.490961	0.304272								339	1.3624	1.14245	0.80226	0.541099	0.300371								339	1.60715	1.38487	1.05661	0.72724	0.454169								339	1.08256	0.884497	0.589841
[truncated: 7,324 more rows]
[truncated: 14 more columns]

## Sheet: Figure S1
	Figure S1c
	class I					class II					Local
	d_inv	map_fsc	half mapA_fsc	half mapB_fsc		d_inv	map_fsc	half mapA_fsc	half mapB_fsc		d_inv	map_fsc	half mapA_fsc	half mapB_fsc
[truncated: 40,900 more rows]

## Sheet: Figure S2
	Figure S2c
[truncated: 42,946 more rows]

[truncated: 1 more sheets: Figure S3]
